# Supplementary material for: A new method for examining the co-occurrence network of fossil assemblages
Source: Commun Biol. 2023 Oct 31;6:1102. doi: 10.1038/s42003-023-05417-6 (PMC10618518; doi:10.1038/s42003-023-05417-6)
Supplement: Supplementary file 4 — Supplementary data 1 [file 42003_2023_5417_MOESM4_ESM.xlsx]

## Sheet: Donggouli1
sample number	order	family	genera	species	taphonomic grade
Dp001/0001	Conchostraca	Triglyptidae	Triglypta	Triglypta haifanggouensis	A
Dp001/0001	Conchostraca	Triglyptidae	Triglypta	Triglypta haifanggouensis	A
Dp001/0001	Conchostraca	Triglyptidae	Triglypta	Triglypta haifanggouensis	A
Dp001/0001	Conchostraca	Triglyptidae	Triglypta	Triglypta haifanggouensis	A
Dp001/0001	Conchostraca	Triglyptidae	Triglypta	Triglypta haifanggouensis	A
Dp001/0001	Conchostraca	Triglyptidae	Triglypta	Triglypta haifanggouensis	A
Dp001/0001	Conchostraca	Triglyptidae	Triglypta	Triglypta haifanggouensis	A
Dp001/0001	Conchostraca	Triglyptidae	Triglypta	Triglypta haifanggouensis	A
Dp001/0001	Conchostraca	Triglyptidae	Triglypta	Triglypta haifanggouensis	A
Dp001/0001	Conchostraca	Triglyptidae	Triglypta	Triglypta haifanggouensis	A
Dp001/0001	Conchostraca	Triglyptidae	Triglypta	Triglypta haifanggouensis	A
Dp001/0001	Conchostraca	Triglyptidae	Triglypta	Triglypta haifanggouensis	A
Dp001/0001	Conchostraca	Triglyptidae	Triglypta	Triglypta haifanggouensis	A
Dp001/0001	Conchostraca	Triglyptidae	Triglypta	Triglypta haifanggouensis	A
Dp001/0001	Conchostraca	Triglyptidae	Triglypta	Triglypta haifanggouensis	A
Dp001/0001	Conchostraca	Triglyptidae	Triglypta	Triglypta haifanggouensis	A
Dp001/0001	Conchostraca	Triglyptidae	Triglypta	Triglypta haifanggouensis	A
Dp001/0001	Conchostraca	Triglyptidae	Triglypta	Triglypta haifanggouensis	A
Dp001/0001	Conchostraca	Triglyptidae	Triglypta	Triglypta haifanggouensis	A
Dp001/0001	Conchostraca	Triglyptidae	Triglypta	Triglypta haifanggouensis	A
Dp001/0001	Conchostraca	Triglyptidae	Triglypta	Triglypta haifanggouensis	A
Dp001/0001	Conchostraca	Triglyptidae	Triglypta	Triglypta haifanggouensis	A
Dp001/0001	Conchostraca	Triglyptidae	Triglypta	Triglypta haifanggouensis	A
Dp001/0001	Conchostraca	Triglyptidae	Triglypta	Triglypta haifanggouensis	A
Dp001/0001	Conchostraca	Triglyptidae	Triglypta	Triglypta haifanggouensis	A
Dp001/0001	Conchostraca	Triglyptidae	Triglypta	Triglypta haifanggouensis	A
Dp001/0001	Conchostraca	Triglyptidae	Triglypta	Triglypta haifanggouensis	A
Dp001/0001	Conchostraca	Triglyptidae	Triglypta	Triglypta haifanggouensis	A
Dp001/0001	Conchostraca	Triglyptidae	Triglypta	Triglypta haifanggouensis	A
Dp001/0001	Conchostraca	Triglyptidae	Triglypta	Triglypta haifanggouensis	A
Dp001/0001	Conchostraca	Triglyptidae	Triglypta	Triglypta haifanggouensis	A
Dp001/0001	Conchostraca	Triglyptidae	Triglypta	Triglypta haifanggouensis	A
Dp001/0001	Conchostraca	Triglyptidae	Triglypta	Triglypta haifanggouensis	A
Dp001/0001	Conchostraca	Triglyptidae	Triglypta	Triglypta haifanggouensis	A
Dp001/0001	Conchostraca	Triglyptidae	Triglypta	Triglypta haifanggouensis	A
Dp001/0001	Conchostraca	Triglyptidae	Triglypta	Triglypta haifanggouensis	A
Dp001/0001	Conchostraca	Triglyptidae	Triglypta	Triglypta haifanggouensis	A
Dp001/0001	Conchostraca	Triglyptidae	Triglypta	Triglypta haifanggouensis	A
Dp001/0001	Conchostraca	Triglyptidae	Triglypta	Triglypta haifanggouensis	A
Dp001/0001	Conchostraca	Triglyptidae	Triglypta	Triglypta haifanggouensis	A
Dp001/0001	Conchostraca	Triglyptidae	Triglypta	Triglypta haifanggouensis	A
Dp001/0001	Conchostraca	Triglyptidae	Triglypta	Triglypta haifanggouensis	A
Dp001/0001	Conchostraca	Triglyptidae	Triglypta	Triglypta haifanggouensis	A
Dp001/0001	Conchostraca	Triglyptidae	Triglypta	Triglypta haifanggouensis	A
Dp001/0001	Conchostraca	Triglyptidae	Triglypta	Triglypta haifanggouensis	A
Dp001/0001	Conchostraca	Triglyptidae	Triglypta	Triglypta haifanggouensis	A
Dp001/0001	Conchostraca	Triglyptidae	Triglypta	Triglypta haifanggouensis	A
Dp001/0001	Conchostraca	Triglyptidae	Triglypta	Triglypta haifanggouensis	A
Dp001/0001	Conchostraca	Triglyptidae	Triglypta	Triglypta haifanggouensis	A
Dp001/0001	Conchostraca	Triglyptidae	Triglypta	Triglypta haifanggouensis	A
Dp001/0001	Conchostraca	Triglyptidae	Triglypta	Triglypta haifanggouensis	B
Dp001/0001	Conchostraca	Triglyptidae	Triglypta	Triglypta haifanggouensis	B
Dp001/0001	Conchostraca	Triglyptidae	Triglypta	Triglypta haifanggouensis	B
Dp001/0001	Conchostraca	Triglyptidae	Triglypta	Triglypta haifanggouensis	D
Dp001/0001	Conchostraca	Triglyptidae	Triglypta	Triglypta haifanggouensis	D
Dp001/0001	Conchostraca	Triglyptidae	Triglypta	Triglypta haifanggouensis	D
Dp001/0001	Conchostraca	Triglyptidae	Triglypta	Triglypta haifanggouensis	D
Dp001/0001	Conchostraca	Triglyptidae	Triglypta	Triglypta haifanggouensis	D
Dp001/0001	Mecoptera	Orthophlebiidae	Orthophlebia	Orthophlebia sp1.	A
Dp001/0002	Conchostraca	Triglyptidae	Triglypta	Triglypta haifanggouensis	B
Dp001/0002	Conchostraca	Triglyptidae	Triglypta	Triglypta haifanggouensis	B
Dp001/0002	Conchostraca	Triglyptidae	Triglypta	Triglypta haifanggouensis	D
Dp001/0002	Conchostraca	Triglyptidae	Triglypta	Triglypta haifanggouensis	D
Dp001/0002	Conchostraca	Triglyptidae	Triglypta	Triglypta haifanggouensis	D
Dp001/0002	Conchostraca	Triglyptidae	Triglypta	Triglypta haifanggouensis	E
Dp001/0002	Hemiptera	Tettigarctidae	Shuraboprosbole	Shuraboprosbole daohugouensis	A
Dp001/0002	unknown	unknown	unknown	unknown	D
Dp001/0002	Conchostraca	Triglyptidae	Triglypta	Triglypta haifanggouensis	A
Dp001/0002	Conchostraca	Triglyptidae	Triglypta	Triglypta haifanggouensis	A
Dp001/0002	Conchostraca	Triglyptidae	Triglypta	Triglypta haifanggouensis	A
Dp001/0002	Conchostraca	Triglyptidae	Triglypta	Triglypta haifanggouensis	A
Dp001/0002	Conchostraca	Triglyptidae	Triglypta	Triglypta haifanggouensis	A
Dp001/0002	Conchostraca	Triglyptidae	Triglypta	Triglypta haifanggouensis	A
Dp001/0002	Conchostraca	Triglyptidae	Triglypta	Triglypta haifanggouensis	A
Dp001/0002	Conchostraca	Triglyptidae	Triglypta	Triglypta haifanggouensis	A
Dp001/0002	Conchostraca	Triglyptidae	Triglypta	Triglypta haifanggouensis	A
Dp001/0002	Conchostraca	Triglyptidae	Triglypta	Triglypta haifanggouensis	A
Dp001/0002	Conchostraca	Triglyptidae	Triglypta	Triglypta haifanggouensis	A
Dp001/0002	Conchostraca	Triglyptidae	Triglypta	Triglypta haifanggouensis	A
Dp001/0002	Conchostraca	Triglyptidae	Triglypta	Triglypta haifanggouensis	A
Dp001/0002	Conchostraca	Triglyptidae	Triglypta	Triglypta haifanggouensis	A
Dp001/0002	Conchostraca	Triglyptidae	Triglypta	Triglypta haifanggouensis	A
Dp001/0002	Conchostraca	Triglyptidae	Triglypta	Triglypta haifanggouensis	A
Dp001/0002	Conchostraca	Triglyptidae	Triglypta	Triglypta haifanggouensis	A
Dp001/0002	Conchostraca	Triglyptidae	Triglypta	Triglypta haifanggouensis	A
Dp001/0002	Conchostraca	Triglyptidae	Triglypta	Triglypta haifanggouensis	A
Dp001/0002	Conchostraca	Triglyptidae	Triglypta	Triglypta haifanggouensis	A
Dp001/0002	Conchostraca	Triglyptidae	Triglypta	Triglypta haifanggouensis	A
Dp001/0002	Conchostraca	Triglyptidae	Triglypta	Triglypta haifanggouensis	A
Dp001/0002	Conchostraca	Triglyptidae	Triglypta	Triglypta haifanggouensis	A
Dp001/0002	Conchostraca	Triglyptidae	Triglypta	Triglypta haifanggouensis	A
Dp001/0002	Conchostraca	Triglyptidae	Triglypta	Triglypta haifanggouensis	A
Dp001/0002	Conchostraca	Triglyptidae	Triglypta	Triglypta haifanggouensis	A
Dp001/0002	Conchostraca	Triglyptidae	Triglypta	Triglypta haifanggouensis	A
Dp001/0002	Conchostraca	Triglyptidae	Triglypta	Triglypta haifanggouensis	A
Dp001/0002	Conchostraca	Triglyptidae	Triglypta	Triglypta haifanggouensis	A
Dp001/0002	Conchostraca	Triglyptidae	Triglypta	Triglypta haifanggouensis	A
Dp001/0002	Conchostraca	Triglyptidae	Triglypta	Triglypta haifanggouensis	A
Dp001/0002	Conchostraca	Triglyptidae	Triglypta	Triglypta haifanggouensis	A
Dp001/0002	Conchostraca	Triglyptidae	Triglypta	Triglypta haifanggouensis	A
Dp001/0002	Conchostraca	Triglyptidae	Triglypta	Triglypta haifanggouensis	A
Dp001/0002	Conchostraca	Triglyptidae	Triglypta	Triglypta haifanggouensis	A
Dp001/0002	Conchostraca	Triglyptidae	Triglypta	Triglypta haifanggouensis	A
Dp001/0002	Conchostraca	Triglyptidae	Triglypta	Triglypta haifanggouensis	A
Dp001/0002	Conchostraca	Triglyptidae	Triglypta	Triglypta haifanggouensis	A
Dp001/0002	Conchostraca	Triglyptidae	Triglypta	Triglypta haifanggouensis	B
Dp001/0002	Conchostraca	Triglyptidae	Triglypta	Triglypta haifanggouensis	B
Dp001/0002	Conchostraca	Triglyptidae	Triglypta	Triglypta haifanggouensis	D
Dp001/0002	Conchostraca	Triglyptidae	Triglypta	Triglypta haifanggouensis	D
Dp001/0002	Conchostraca	Triglyptidae	Triglypta	Triglypta haifanggouensis	E
Dp001/0002	unknown	unknown	unknown	unknown	D
Dp001/0002	Conchostraca	Triglyptidae	Triglypta	Triglypta haifanggouensis	E
Dp001/0002	unknown	unknown	unknown	unknown	D
Dp001/0002	Conchostraca	Triglyptidae	Triglypta	Triglypta haifanggouensis	B
Dp001/0002	Conchostraca	Triglyptidae	Triglypta	Triglypta haifanggouensis	B
Dp001/0002	Conchostraca	Triglyptidae	Triglypta	Triglypta haifanggouensis	B
Dp001/0002	Conchostraca	Triglyptidae	Triglypta	Triglypta haifanggouensis	B
Dp001/0002	Conchostraca	Triglyptidae	Triglypta	Triglypta haifanggouensis	D
Dp001/0002	Conchostraca	Triglyptidae	Triglypta	Triglypta haifanggouensis	D
Dp001/0002	Conchostraca	Triglyptidae	Triglypta	Triglypta haifanggouensis	E
Dp001/0002	unknown	unknown	unknown	unknown	D
Dp001/0002	Conchostraca	Triglyptidae	Triglypta	Triglypta haifanggouensis	A
Dp001/0002	Conchostraca	Triglyptidae	Triglypta	Triglypta haifanggouensis	A
Dp001/0002	Conchostraca	Triglyptidae	Triglypta	Triglypta haifanggouensis	A
Dp001/0002	Conchostraca	Triglyptidae	Triglypta	Triglypta haifanggouensis	A
Dp001/0002	Conchostraca	Triglyptidae	Triglypta	Triglypta haifanggouensis	A
Dp001/0002	Conchostraca	Triglyptidae	Triglypta	Triglypta haifanggouensis	A
Dp001/0002	Conchostraca	Triglyptidae	Triglypta	Triglypta haifanggouensis	A
Dp001/0002	Conchostraca	Triglyptidae	Triglypta	Triglypta haifanggouensis	A
Dp001/0002	Conchostraca	Triglyptidae	Triglypta	Triglypta haifanggouensis	A
Dp001/0002	Conchostraca	Triglyptidae	Triglypta	Triglypta haifanggouensis	A
Dp001/0003	Conchostraca	Triglyptidae	Triglypta	Triglypta haifanggouensis	A
Dp001/0003	Conchostraca	Triglyptidae	Triglypta	Triglypta haifanggouensis	A
Dp001/0003	Conchostraca	Triglyptidae	Triglypta	Triglypta haifanggouensis	A
Dp001/0003	Conchostraca	Triglyptidae	Triglypta	Triglypta haifanggouensis	A
Dp001/0003	Conchostraca	Triglyptidae	Triglypta	Triglypta haifanggouensis	A
Dp001/0003	Conchostraca	Triglyptidae	Triglypta	Triglypta haifanggouensis	A
Dp001/0003	Conchostraca	Triglyptidae	Triglypta	Triglypta haifanggouensis	A
Dp001/0003	Conchostraca	Triglyptidae	Triglypta	Triglypta haifanggouensis	A
Dp001/0003	Conchostraca	Triglyptidae	Triglypta	Triglypta haifanggouensis	A
Dp001/0003	Conchostraca	Triglyptidae	Triglypta	Triglypta haifanggouensis	A
Dp001/0003	Conchostraca	Triglyptidae	Triglypta	Triglypta haifanggouensis	A
Dp001/0003	Conchostraca	Triglyptidae	Triglypta	Triglypta haifanggouensis	A
Dp001/0003	Conchostraca	Triglyptidae	Triglypta	Triglypta haifanggouensis	A
Dp001/0003	Conchostraca	Triglyptidae	Triglypta	Triglypta haifanggouensis	A
Dp001/0003	Conchostraca	Triglyptidae	Triglypta	Triglypta haifanggouensis	A
Dp001/0003	Conchostraca	Triglyptidae	Triglypta	Triglypta haifanggouensis	A
Dp001/0003	Conchostraca	Triglyptidae	Triglypta	Triglypta haifanggouensis	A
Dp001/0003	Conchostraca	Triglyptidae	Triglypta	Triglypta haifanggouensis	A
Dp001/0003	Conchostraca	Triglyptidae	Triglypta	Triglypta haifanggouensis	A
Dp001/0003	Conchostraca	Triglyptidae	Triglypta	Triglypta haifanggouensis	A
Dp001/0003	Conchostraca	Triglyptidae	Triglypta	Triglypta haifanggouensis	A
Dp001/0003	Conchostraca	Triglyptidae	Triglypta	Triglypta haifanggouensis	A
Dp001/0003	Conchostraca	Triglyptidae	Triglypta	Triglypta haifanggouensis	A
Dp001/0003	Conchostraca	Triglyptidae	Triglypta	Triglypta haifanggouensis	A
Dp001/0003	Conchostraca	Triglyptidae	Triglypta	Triglypta haifanggouensis	A
Dp001/0003	Conchostraca	Triglyptidae	Triglypta	Triglypta haifanggouensis	A
Dp001/0003	Conchostraca	Triglyptidae	Triglypta	Triglypta haifanggouensis	A
Dp001/0003	Conchostraca	Triglyptidae	Triglypta	Triglypta haifanggouensis	A
Dp001/0003	Conchostraca	Triglyptidae	Triglypta	Triglypta haifanggouensis	A
Dp001/0003	Conchostraca	Triglyptidae	Triglypta	Triglypta haifanggouensis	A
Dp001/0003	Conchostraca	Triglyptidae	Triglypta	Triglypta haifanggouensis	A
Dp001/0003	Conchostraca	Triglyptidae	Triglypta	Triglypta haifanggouensis	A
Dp001/0003	Conchostraca	Triglyptidae	Triglypta	Triglypta haifanggouensis	A
Dp001/0003	Conchostraca	Triglyptidae	Triglypta	Triglypta haifanggouensis	A
Dp001/0003	Conchostraca	Triglyptidae	Triglypta	Triglypta haifanggouensis	A
Dp001/0003	Conchostraca	Triglyptidae	Triglypta	Triglypta haifanggouensis	A
Dp001/0003	Conchostraca	Triglyptidae	Triglypta	Triglypta haifanggouensis	A
Dp001/0003	Conchostraca	Triglyptidae	Triglypta	Triglypta haifanggouensis	A
Dp001/0003	Conchostraca	Triglyptidae	Triglypta	Triglypta haifanggouensis	A
Dp001/0003	Conchostraca	Triglyptidae	Triglypta	Triglypta haifanggouensis	A
Dp001/0003	Conchostraca	Triglyptidae	Triglypta	Triglypta haifanggouensis	A
Dp001/0003	Conchostraca	Triglyptidae	Triglypta	Triglypta haifanggouensis	A
Dp001/0003	Conchostraca	Triglyptidae	Triglypta	Triglypta haifanggouensis	A
Dp001/0003	Conchostraca	Triglyptidae	Triglypta	Triglypta haifanggouensis	A
Dp001/0003	Conchostraca	Triglyptidae	Triglypta	Triglypta haifanggouensis	A
Dp001/0003	Conchostraca	Triglyptidae	Triglypta	Triglypta haifanggouensis	A
Dp001/0003	Conchostraca	Triglyptidae	Triglypta	Triglypta haifanggouensis	A
Dp001/0003	Conchostraca	Triglyptidae	Triglypta	Triglypta haifanggouensis	A
Dp001/0003	Conchostraca	Triglyptidae	Triglypta	Triglypta haifanggouensis	B
Dp001/0003	Conchostraca	Triglyptidae	Triglypta	Triglypta haifanggouensis	B
Dp001/0003	Conchostraca	Triglyptidae	Triglypta	Triglypta haifanggouensis	B
Dp001/0003	Conchostraca	Triglyptidae	Triglypta	Triglypta haifanggouensis	B
Dp001/0003	Conchostraca	Triglyptidae	Triglypta	Triglypta haifanggouensis	B
Dp001/0003	Conchostraca	Triglyptidae	Triglypta	Triglypta haifanggouensis	B
Dp001/0003	Conchostraca	Triglyptidae	Triglypta	Triglypta haifanggouensis	B
Dp001/0003	Conchostraca	Triglyptidae	Triglypta	Triglypta haifanggouensis	B
Dp001/0003	Conchostraca	Triglyptidae	Triglypta	Triglypta haifanggouensis	B
Dp001/0003	Conchostraca	Triglyptidae	Triglypta	Triglypta haifanggouensis	B
Dp001/0003	Conchostraca	Triglyptidae	Triglypta	Triglypta haifanggouensis	B
Dp001/0003	Conchostraca	Triglyptidae	Triglypta	Triglypta haifanggouensis	B
Dp001/0003	Conchostraca	Triglyptidae	Triglypta	Triglypta haifanggouensis	B
Dp001/0003	Conchostraca	Triglyptidae	Triglypta	Triglypta haifanggouensis	B
Dp001/0003	Conchostraca	Triglyptidae	Triglypta	Triglypta haifanggouensis	B
Dp001/0003	Conchostraca	Triglyptidae	Triglypta	Triglypta haifanggouensis	B
Dp001/0003	Conchostraca	Triglyptidae	Triglypta	Triglypta haifanggouensis	B
Dp001/0003	Conchostraca	Triglyptidae	Triglypta	Triglypta haifanggouensis	B
Dp001/0003	Conchostraca	Triglyptidae	Triglypta	Triglypta haifanggouensis	D
Dp001/0003	Conchostraca	Triglyptidae	Triglypta	Triglypta haifanggouensis	D
Dp001/0003	Dermaptera	Dermapteridae	Jurassimedeola	Jurassimedeola orientalis	B
Dp001/0004	Conchostraca	Triglyptidae	Triglypta	Triglypta haifanggouensis	A
Dp001/0004	Conchostraca	Triglyptidae	Triglypta	Triglypta haifanggouensis	A
Dp001/0004	Conchostraca	Triglyptidae	Triglypta	Triglypta haifanggouensis	A
Dp001/0004	Conchostraca	Triglyptidae	Triglypta	Triglypta haifanggouensis	A
Dp001/0004	Conchostraca	Triglyptidae	Triglypta	Triglypta haifanggouensis	A
Dp001/0004	Conchostraca	Triglyptidae	Triglypta	Triglypta haifanggouensis	A
Dp001/0004	Conchostraca	Triglyptidae	Triglypta	Triglypta haifanggouensis	B
Dp001/0004	Conchostraca	Triglyptidae	Triglypta	Triglypta haifanggouensis	B
Dp001/0004	Conchostraca	Triglyptidae	Triglypta	Triglypta haifanggouensis	B
Dp001/0004	Conchostraca	Triglyptidae	Triglypta	Triglypta haifanggouensis	B
Dp001/0004	Conchostraca	Triglyptidae	Triglypta	Triglypta haifanggouensis	B
Dp001/0004	Conchostraca	Triglyptidae	Triglypta	Triglypta haifanggouensis	B
Dp001/0004	Conchostraca	Triglyptidae	Triglypta	Triglypta haifanggouensis	D
Dp001/0004	Conchostraca	Triglyptidae	Triglypta	Triglypta haifanggouensis	D
Dp001/0004	Conchostraca	Triglyptidae	Triglypta	Triglypta haifanggouensis	D
Dp001/0004	Blattaria	Raphidiomimidae	Raphidiomimidae gen.nov.	Raphidiomimidae gen.nov. sp1.	A
Dp001/0004	Conchostraca	Triglyptidae	Triglypta	Triglypta haifanggouensis	A
Dp001/0004	Conchostraca	Triglyptidae	Triglypta	Triglypta haifanggouensis	A
Dp001/0004	Conchostraca	Triglyptidae	Triglypta	Triglypta haifanggouensis	A
Dp001/0004	Conchostraca	Triglyptidae	Triglypta	Triglypta haifanggouensis	A
Dp001/0004	Conchostraca	Triglyptidae	Triglypta	Triglypta haifanggouensis	A
Dp001/0004	Conchostraca	Triglyptidae	Triglypta	Triglypta haifanggouensis	A
Dp001/0004	Conchostraca	Triglyptidae	Triglypta	Triglypta haifanggouensis	A
Dp001/0004	Conchostraca	Triglyptidae	Triglypta	Triglypta haifanggouensis	A
Dp001/0004	Conchostraca	Triglyptidae	Triglypta	Triglypta haifanggouensis	A
Dp001/0004	Conchostraca	Triglyptidae	Triglypta	Triglypta haifanggouensis	A
Dp001/0004	Conchostraca	Triglyptidae	Triglypta	Triglypta haifanggouensis	A
Dp001/0004	Conchostraca	Triglyptidae	Triglypta	Triglypta haifanggouensis	A
Dp001/0004	Conchostraca	Triglyptidae	Triglypta	Triglypta haifanggouensis	B
Dp001/0004	Conchostraca	Triglyptidae	Triglypta	Triglypta haifanggouensis	B
Dp001/0004	Conchostraca	Triglyptidae	Triglypta	Triglypta haifanggouensis	B
Dp001/0004	Conchostraca	Triglyptidae	Triglypta	Triglypta haifanggouensis	B
Dp001/0004	Conchostraca	Triglyptidae	Triglypta	Triglypta haifanggouensis	B
Dp001/0004	Conchostraca	Triglyptidae	Triglypta	Triglypta haifanggouensis	B
Dp001/0004	Conchostraca	Triglyptidae	Triglypta	Triglypta haifanggouensis	D
Dp001/0004	Conchostraca	Triglyptidae	Triglypta	Triglypta haifanggouensis	D
Dp001/0004	Conchostraca	Triglyptidae	Triglypta	Triglypta haifanggouensis	D
Dp001/0004	Conchostraca	Triglyptidae	Triglypta	Triglypta haifanggouensis	D
Dp001/0004	Conchostraca	Triglyptidae	Triglypta	Triglypta haifanggouensis	D
Dp001/0004	Conchostraca	Triglyptidae	Triglypta	Triglypta haifanggouensis	D
Dp001/0005	Diptera	Axymyiidae	Psocites	Psocites pectinatus	A
Dp001/0006	Conchostraca	Triglyptidae	Triglypta	Triglypta haifanggouensis	A
Dp001/0006	Conchostraca	Triglyptidae	Triglypta	Triglypta haifanggouensis	A
Dp001/0006	Conchostraca	Triglyptidae	Triglypta	Triglypta haifanggouensis	A
Dp001/0006	Conchostraca	Triglyptidae	Triglypta	Triglypta haifanggouensis	A
Dp001/0006	Conchostraca	Triglyptidae	Triglypta	Triglypta haifanggouensis	A
Dp001/0006	Conchostraca	Triglyptidae	Triglypta	Triglypta haifanggouensis	A
Dp001/0006	Conchostraca	Triglyptidae	Triglypta	Triglypta haifanggouensis	A
Dp001/0006	Conchostraca	Triglyptidae	Triglypta	Triglypta haifanggouensis	A
Dp001/0006	Conchostraca	Triglyptidae	Triglypta	Triglypta haifanggouensis	A
Dp001/0006	Conchostraca	Triglyptidae	Triglypta	Triglypta haifanggouensis	A
Dp001/0006	Conchostraca	Triglyptidae	Triglypta	Triglypta haifanggouensis	A
Dp001/0006	Conchostraca	Triglyptidae	Triglypta	Triglypta haifanggouensis	A
Dp001/0006	Conchostraca	Triglyptidae	Triglypta	Triglypta haifanggouensis	A
Dp001/0006	Conchostraca	Triglyptidae	Triglypta	Triglypta haifanggouensis	A
Dp001/0006	Conchostraca	Triglyptidae	Triglypta	Triglypta haifanggouensis	A
Dp001/0006	Conchostraca	Triglyptidae	Triglypta	Triglypta haifanggouensis	B
Dp001/0006	Conchostraca	Triglyptidae	Triglypta	Triglypta haifanggouensis	B
Dp001/0006	Conchostraca	Triglyptidae	Triglypta	Triglypta haifanggouensis	B
Dp001/0006	Conchostraca	Triglyptidae	Triglypta	Triglypta haifanggouensis	B
Dp001/0006	Conchostraca	Triglyptidae	Triglypta	Triglypta haifanggouensis	B
Dp001/0006	Conchostraca	Triglyptidae	Triglypta	Triglypta haifanggouensis	B
Dp001/0006	Conchostraca	Triglyptidae	Triglypta	Triglypta haifanggouensis	D
Dp001/0006	Conchostraca	Triglyptidae	Triglypta	Triglypta haifanggouensis	D
Dp001/0006	Conchostraca	Triglyptidae	Triglypta	Triglypta haifanggouensis	D
Dp001/0006	Ephemeroptera(l)	Siphlonuridae(l)	Mesobaetis(l)	Mesobaetis sibirica(l)	B
Dp001/0006	Conchostraca	Triglyptidae	Triglypta	Triglypta haifanggouensis	E
Dp001/0006	Conchostraca	Triglyptidae	Triglypta	Triglypta haifanggouensis	E
Dp001/0006	Trichoptera	Hydroptilidae	Hydroptilidae gen.nov.	Hydroptilidae gen. nov.sp1.	B
Dp001/0006	Conchostraca	Triglyptidae	Triglypta	Triglypta haifanggouensis	E
Dp001/0007	Diptera	Trichoceridae	unknown	unknown	D
Dp001/0007	Plecoptera	Notonemouridae	Paranotonemoura	Paranotonemoura zwicki	B
Dp001/0006	Ephemeroptera(l)	Siphlonuridae(l)	Mesobaetis(l)	Mesobaetis sibirica(l)	B
Dp001/0006	Conchostraca	Triglyptidae	Triglypta	Triglypta haifanggouensis	A
Dp001/0006	Conchostraca	Triglyptidae	Triglypta	Triglypta haifanggouensis	A
Dp001/0006	Conchostraca	Triglyptidae	Triglypta	Triglypta haifanggouensis	A
Dp001/0006	Conchostraca	Triglyptidae	Triglypta	Triglypta haifanggouensis	A
Dp001/0006	Conchostraca	Triglyptidae	Triglypta	Triglypta haifanggouensis	A
Dp001/0006	Conchostraca	Triglyptidae	Triglypta	Triglypta haifanggouensis	A
Dp001/0006	Conchostraca	Triglyptidae	Triglypta	Triglypta haifanggouensis	A
Dp001/0006	Conchostraca	Triglyptidae	Triglypta	Triglypta haifanggouensis	A
Dp001/0006	Conchostraca	Triglyptidae	Triglypta	Triglypta haifanggouensis	A
Dp001/0006	Conchostraca	Triglyptidae	Triglypta	Triglypta haifanggouensis	A
Dp001/0006	Conchostraca	Triglyptidae	Triglypta	Triglypta haifanggouensis	A
Dp001/0006	Conchostraca	Triglyptidae	Triglypta	Triglypta haifanggouensis	A
Dp001/0006	Conchostraca	Triglyptidae	Triglypta	Triglypta haifanggouensis	A
Dp001/0006	Conchostraca	Triglyptidae	Triglypta	Triglypta haifanggouensis	A
Dp001/0006	Conchostraca	Triglyptidae	Triglypta	Triglypta haifanggouensis	A
Dp001/0006	Conchostraca	Triglyptidae	Triglypta	Triglypta haifanggouensis	A
Dp001/0006	Conchostraca	Triglyptidae	Triglypta	Triglypta haifanggouensis	A
Dp001/0006	Conchostraca	Triglyptidae	Triglypta	Triglypta haifanggouensis	A
Dp001/0006	Conchostraca	Triglyptidae	Triglypta	Triglypta haifanggouensis	A
Dp001/0006	Conchostraca	Triglyptidae	Triglypta	Triglypta haifanggouensis	A
Dp001/0006	Conchostraca	Triglyptidae	Triglypta	Triglypta haifanggouensis	A
Dp001/0006	Conchostraca	Triglyptidae	Triglypta	Triglypta haifanggouensis	A
Dp001/0006	Conchostraca	Triglyptidae	Triglypta	Triglypta haifanggouensis	A
Dp001/0006	Conchostraca	Triglyptidae	Triglypta	Triglypta haifanggouensis	A
Dp001/0006	Conchostraca	Triglyptidae	Triglypta	Triglypta haifanggouensis	A
Dp001/0006	Conchostraca	Triglyptidae	Triglypta	Triglypta haifanggouensis	A
Dp001/0006	Conchostraca	Triglyptidae	Triglypta	Triglypta haifanggouensis	A
Dp001/0006	Conchostraca	Triglyptidae	Triglypta	Triglypta haifanggouensis	B
Dp001/0006	Conchostraca	Triglyptidae	Triglypta	Triglypta haifanggouensis	B
Dp001/0006	Conchostraca	Triglyptidae	Triglypta	Triglypta haifanggouensis	B
Dp001/0006	Conchostraca	Triglyptidae	Triglypta	Triglypta haifanggouensis	B
Dp001/0006	Conchostraca	Triglyptidae	Triglypta	Triglypta haifanggouensis	B
Dp001/0006	Conchostraca	Triglyptidae	Triglypta	Triglypta haifanggouensis	B
Dp001/0006	Conchostraca	Triglyptidae	Triglypta	Triglypta haifanggouensis	B
Dp001/0006	Conchostraca	Triglyptidae	Triglypta	Triglypta haifanggouensis	B
Dp001/0006	Conchostraca	Triglyptidae	Triglypta	Triglypta haifanggouensis	B
Dp001/0006	Conchostraca	Triglyptidae	Triglypta	Triglypta haifanggouensis	B
Dp001/0007	Conchostraca	Triglyptidae	Triglypta	Triglypta haifanggouensis	B
Dp001/0007	Conchostraca	Triglyptidae	Triglypta	Triglypta haifanggouensis	B
Dp001/0007	Conchostraca	Triglyptidae	Triglypta	Triglypta haifanggouensis	D
Dp001/0007	Conchostraca	Triglyptidae	Triglypta	Triglypta haifanggouensis	D
Dp001/0007	Conchostraca	Triglyptidae	Triglypta	Triglypta haifanggouensis	D
Dp001/0007	Conchostraca	Triglyptidae	Triglypta	Triglypta haifanggouensis	D
Dp001/0007	Conchostraca	Triglyptidae	Triglypta	Triglypta haifanggouensis	D
Dp001/0007	unknown	unknown	unknown	unknown	D
Dp001/0007	Mecoptera	Nannochoristidae	Itaphlebia	unknown	C
Dp001/0007	Conchostraca	Triglyptidae	Triglypta	Triglypta haifanggouensis	A
Dp001/0007	Conchostraca	Triglyptidae	Triglypta	Triglypta haifanggouensis	A
Dp001/0007	Conchostraca	Triglyptidae	Triglypta	Triglypta haifanggouensis	A
Dp001/0007	Conchostraca	Triglyptidae	Triglypta	Triglypta haifanggouensis	A
Dp001/0007	Conchostraca	Triglyptidae	Triglypta	Triglypta haifanggouensis	A
Dp001/0007	Conchostraca	Triglyptidae	Triglypta	Triglypta haifanggouensis	A
Dp001/0007	Conchostraca	Triglyptidae	Triglypta	Triglypta haifanggouensis	A
Dp001/0007	Conchostraca	Triglyptidae	Triglypta	Triglypta haifanggouensis	A
Dp001/0007	Conchostraca	Triglyptidae	Triglypta	Triglypta haifanggouensis	A
Dp001/0007	Conchostraca	Triglyptidae	Triglypta	Triglypta haifanggouensis	A
Dp001/0007	Conchostraca	Triglyptidae	Triglypta	Triglypta haifanggouensis	A
Dp001/0007	Conchostraca	Triglyptidae	Triglypta	Triglypta haifanggouensis	A
Dp001/0007	Conchostraca	Triglyptidae	Triglypta	Triglypta haifanggouensis	A
Dp001/0007	Conchostraca	Triglyptidae	Triglypta	Triglypta haifanggouensis	A
Dp001/0007	Conchostraca	Triglyptidae	Triglypta	Triglypta haifanggouensis	A
Dp001/0007	Conchostraca	Triglyptidae	Triglypta	Triglypta haifanggouensis	A
Dp001/0007	Conchostraca	Triglyptidae	Triglypta	Triglypta haifanggouensis	A
Dp001/0007	Conchostraca	Triglyptidae	Triglypta	Triglypta haifanggouensis	A
Dp001/0008	Conchostraca	Triglyptidae	Triglypta	Triglypta haifanggouensis	A
Dp001/0008	Conchostraca	Triglyptidae	Triglypta	Triglypta haifanggouensis	A
Dp001/0008	Conchostraca	Triglyptidae	Triglypta	Triglypta haifanggouensis	A
Dp001/0008	Conchostraca	Triglyptidae	Triglypta	Triglypta haifanggouensis	A
Dp001/0008	Conchostraca	Triglyptidae	Triglypta	Triglypta haifanggouensis	A
Dp001/0008	Conchostraca	Triglyptidae	Triglypta	Triglypta haifanggouensis	A
Dp001/0008	Conchostraca	Triglyptidae	Triglypta	Triglypta haifanggouensis	A
Dp001/0008	Conchostraca	Triglyptidae	Triglypta	Triglypta haifanggouensis	A
Dp001/0008	Conchostraca	Triglyptidae	Triglypta	Triglypta haifanggouensis	A
Dp001/0008	Conchostraca	Triglyptidae	Triglypta	Triglypta haifanggouensis	B
Dp001/0008	Conchostraca	Triglyptidae	Triglypta	Triglypta haifanggouensis	B
Dp001/0008	Conchostraca	Triglyptidae	Triglypta	Triglypta haifanggouensis	B
Dp001/0008	Conchostraca	Triglyptidae	Triglypta	Triglypta haifanggouensis	B
Dp001/0008	Conchostraca	Triglyptidae	Triglypta	Triglypta haifanggouensis	B
Dp001/0008	Conchostraca	Triglyptidae	Triglypta	Triglypta haifanggouensis	B
Dp001/0008	Conchostraca	Triglyptidae	Triglypta	Triglypta haifanggouensis	B
Dp001/0008	Conchostraca	Triglyptidae	Triglypta	Triglypta haifanggouensis	B
Dp001/0008	Conchostraca	Triglyptidae	Triglypta	Triglypta haifanggouensis	B
Dp001/0008	Conchostraca	Triglyptidae	Triglypta	Triglypta haifanggouensis	B
Dp001/0008	Conchostraca	Triglyptidae	Triglypta	Triglypta haifanggouensis	B
Dp001/0008	Conchostraca	Triglyptidae	Triglypta	Triglypta haifanggouensis	B
Dp001/0008	Conchostraca	Triglyptidae	Triglypta	Triglypta haifanggouensis	D
Dp001/0008	Conchostraca	Triglyptidae	Triglypta	Triglypta haifanggouensis	D
Dp001/0008	Conchostraca	Triglyptidae	Triglypta	Triglypta haifanggouensis	D
Dp001/0008	Conchostraca	Triglyptidae	Triglypta	Triglypta haifanggouensis	D
Dp001/0008	Conchostraca	Triglyptidae	Triglypta	Triglypta haifanggouensis	D
Dp001/0008	Conchostraca	Triglyptidae	Triglypta	Triglypta haifanggouensis	D
Dp001/0008	Conchostraca	Triglyptidae	Triglypta	Triglypta haifanggouensis	D
Dp001/0008	Conchostraca	Triglyptidae	Triglypta	Triglypta haifanggouensis	D
Dp001/0008	Blattaria	Raphidiomimidae	Raphidiomimidae gen.nov.	Raphidiomimidae gen.nov. sp1.	A
Dp001/0008	Conchostraca	Triglyptidae	Triglypta	Triglypta haifanggouensis	A
Dp001/0008	Conchostraca	Triglyptidae	Triglypta	Triglypta haifanggouensis	A
Dp001/0008	Conchostraca	Triglyptidae	Triglypta	Triglypta haifanggouensis	A
Dp001/0008	Conchostraca	Triglyptidae	Triglypta	Triglypta haifanggouensis	A
Dp001/0008	Conchostraca	Triglyptidae	Triglypta	Triglypta haifanggouensis	A
Dp001/0008	Conchostraca	Triglyptidae	Triglypta	Triglypta haifanggouensis	A
Dp001/0008	Conchostraca	Triglyptidae	Triglypta	Triglypta haifanggouensis	A
Dp001/0008	Conchostraca	Triglyptidae	Triglypta	Triglypta haifanggouensis	A
Dp001/0008	Conchostraca	Triglyptidae	Triglypta	Triglypta haifanggouensis	A
Dp001/0008	Conchostraca	Triglyptidae	Triglypta	Triglypta haifanggouensis	A
Dp001/0008	Conchostraca	Triglyptidae	Triglypta	Triglypta haifanggouensis	A
Dp001/0008	Conchostraca	Triglyptidae	Triglypta	Triglypta haifanggouensis	A
Dp001/0008	Conchostraca	Triglyptidae	Triglypta	Triglypta haifanggouensis	A
Dp001/0008	Conchostraca	Triglyptidae	Triglypta	Triglypta haifanggouensis	B
Dp001/0008	Conchostraca	Triglyptidae	Triglypta	Triglypta haifanggouensis	B
Dp001/0008	Conchostraca	Triglyptidae	Triglypta	Triglypta haifanggouensis	B
Dp001/0008	Conchostraca	Triglyptidae	Triglypta	Triglypta haifanggouensis	B
Dp001/0008	Conchostraca	Triglyptidae	Triglypta	Triglypta haifanggouensis	B
Dp001/0008	Conchostraca	Triglyptidae	Triglypta	Triglypta haifanggouensis	D
Dp001/0008	Conchostraca	Triglyptidae	Triglypta	Triglypta haifanggouensis	D
Dp001/0009	Hymenoptera	unknown	unknown	unknown	D
Dp001/0009	Conchostraca	Triglyptidae	Triglypta	Triglypta haifanggouensis	A
Dp001/0009	Conchostraca	Triglyptidae	Triglypta	Triglypta haifanggouensis	B
Dp001/0009	Conchostraca	Triglyptidae	Triglypta	Triglypta haifanggouensis	B
Dp001/0009	Conchostraca	Triglyptidae	Triglypta	Triglypta haifanggouensis	D
Dp001/0009	Conchostraca	Triglyptidae	Triglypta	Triglypta haifanggouensis	D
Dp001/0009	Conchostraca	Triglyptidae	Triglypta	Triglypta haifanggouensis	D
Dp001/0009	Blattaria	Raphidiomimidae	Raphidiomimidae gen.nov.	Raphidiomimidae gen.nov. sp1.	A
Dp001/0009	Mecoptera	Orthophlebiidae	Orthophlebiidae gen.	Orthophlebiidae gen.sp1	A
Dp001/0009	Conchostraca	Triglyptidae	Triglypta	Triglypta haifanggouensis	A
Dp001/0009	Conchostraca	Triglyptidae	Triglypta	Triglypta haifanggouensis	A
Dp001/0009	Conchostraca	Triglyptidae	Triglypta	Triglypta haifanggouensis	A
Dp001/0009	Conchostraca	Triglyptidae	Triglypta	Triglypta haifanggouensis	A
Dp001/0009	Conchostraca	Triglyptidae	Triglypta	Triglypta haifanggouensis	A
Dp001/0009	Conchostraca	Triglyptidae	Triglypta	Triglypta haifanggouensis	A
Dp001/0009	Conchostraca	Triglyptidae	Triglypta	Triglypta haifanggouensis	A
Dp001/0009	Conchostraca	Triglyptidae	Triglypta	Triglypta haifanggouensis	A
Dp001/0009	Conchostraca	Triglyptidae	Triglypta	Triglypta haifanggouensis	A
Dp001/0009	Conchostraca	Triglyptidae	Triglypta	Triglypta haifanggouensis	A
Dp001/0009	Conchostraca	Triglyptidae	Triglypta	Triglypta haifanggouensis	B
Dp001/0009	Conchostraca	Triglyptidae	Triglypta	Triglypta haifanggouensis	B
Dp001/0009	Conchostraca	Triglyptidae	Triglypta	Triglypta haifanggouensis	B
Dp001/0009	Conchostraca	Triglyptidae	Triglypta	Triglypta haifanggouensis	B
Dp001/0009	Conchostraca	Triglyptidae	Triglypta	Triglypta haifanggouensis	B
Dp001/0009	Conchostraca	Triglyptidae	Triglypta	Triglypta haifanggouensis	B
Dp001/0009	Conchostraca	Triglyptidae	Triglypta	Triglypta haifanggouensis	B
Dp001/0009	Conchostraca	Triglyptidae	Triglypta	Triglypta haifanggouensis	B
Dp001/0009	Conchostraca	Triglyptidae	Triglypta	Triglypta haifanggouensis	B
Dp001/0009	Conchostraca	Triglyptidae	Triglypta	Triglypta haifanggouensis	D
Dp001/0009	Conchostraca	Triglyptidae	Triglypta	Triglypta haifanggouensis	D
Dp001/0009	Conchostraca	Triglyptidae	Triglypta	Triglypta haifanggouensis	D
Dp001/0009	Conchostraca	Triglyptidae	Triglypta	Triglypta haifanggouensis	D
Dp001/0010	Conchostraca	Triglyptidae	Triglypta	Triglypta haifanggouensis	D
Dp001/0010	Conchostraca	Triglyptidae	Triglypta	Triglypta haifanggouensis	D
Dp001/0010	Conchostraca	Triglyptidae	Triglypta	Triglypta haifanggouensis	D
Dp001/0010	Diptera	Trichoceridae	unknown	unknown	C
Dp001/0010	Blattaria	Raphidiomimidae	Graciliblatta	Graciliblatta bella	B
Dp001/0010	Mecoptera	Bittacidae	Formosibittacus	Formosibittacus macularis	A
Dp001/0010	Conchostraca	Triglyptidae	Triglypta	Triglypta haifanggouensis	A
Dp001/0010	Conchostraca	Triglyptidae	Triglypta	Triglypta haifanggouensis	A
Dp001/0010	Conchostraca	Triglyptidae	Triglypta	Triglypta haifanggouensis	A
Dp001/0010	Conchostraca	Triglyptidae	Triglypta	Triglypta haifanggouensis	A
Dp001/0010	Conchostraca	Triglyptidae	Triglypta	Triglypta haifanggouensis	A
Dp001/0010	Conchostraca	Triglyptidae	Triglypta	Triglypta haifanggouensis	A
Dp001/0010	Conchostraca	Triglyptidae	Triglypta	Triglypta haifanggouensis	A
Dp001/0010	Conchostraca	Triglyptidae	Triglypta	Triglypta haifanggouensis	A
Dp001/0010	Conchostraca	Triglyptidae	Triglypta	Triglypta haifanggouensis	A
Dp001/0010	Conchostraca	Triglyptidae	Triglypta	Triglypta haifanggouensis	A
Dp001/0010	Conchostraca	Triglyptidae	Triglypta	Triglypta haifanggouensis	A
Dp001/0010	Conchostraca	Triglyptidae	Triglypta	Triglypta haifanggouensis	A
Dp001/0010	Conchostraca	Triglyptidae	Triglypta	Triglypta haifanggouensis	A
Dp001/0010	Conchostraca	Triglyptidae	Triglypta	Triglypta haifanggouensis	A
Dp001/0010	Conchostraca	Triglyptidae	Triglypta	Triglypta haifanggouensis	A
Dp001/0010	Conchostraca	Triglyptidae	Triglypta	Triglypta haifanggouensis	A
Dp001/0010	Conchostraca	Triglyptidae	Triglypta	Triglypta haifanggouensis	A
Dp001/0010	Conchostraca	Triglyptidae	Triglypta	Triglypta haifanggouensis	A
Dp001/0010	Conchostraca	Triglyptidae	Triglypta	Triglypta haifanggouensis	A
Dp001/0010	Conchostraca	Triglyptidae	Triglypta	Triglypta haifanggouensis	A
Dp001/0010	Conchostraca	Triglyptidae	Triglypta	Triglypta haifanggouensis	A
Dp001/0010	Conchostraca	Triglyptidae	Triglypta	Triglypta haifanggouensis	A
Dp001/0010	Conchostraca	Triglyptidae	Triglypta	Triglypta haifanggouensis	A
Dp001/0010	Conchostraca	Triglyptidae	Triglypta	Triglypta haifanggouensis	A
Dp001/0010	Conchostraca	Triglyptidae	Triglypta	Triglypta haifanggouensis	B
Dp001/0010	Conchostraca	Triglyptidae	Triglypta	Triglypta haifanggouensis	B
Dp001/0010	Conchostraca	Triglyptidae	Triglypta	Triglypta haifanggouensis	B
Dp001/0010	Conchostraca	Triglyptidae	Triglypta	Triglypta haifanggouensis	B
Dp001/0010	Conchostraca	Triglyptidae	Triglypta	Triglypta haifanggouensis	B
Dp001/0010	Conchostraca	Triglyptidae	Triglypta	Triglypta haifanggouensis	B
Dp001/0010	Conchostraca	Triglyptidae	Triglypta	Triglypta haifanggouensis	B
Dp001/0010	Conchostraca	Triglyptidae	Triglypta	Triglypta haifanggouensis	B
Dp001/0010	Conchostraca	Triglyptidae	Triglypta	Triglypta haifanggouensis	B
Dp001/0010	Conchostraca	Triglyptidae	Triglypta	Triglypta haifanggouensis	B
Dp001/0010	Conchostraca	Triglyptidae	Triglypta	Triglypta haifanggouensis	B
Dp001/0010	Conchostraca	Triglyptidae	Triglypta	Triglypta haifanggouensis	B
Dp001/0010	Conchostraca	Triglyptidae	Triglypta	Triglypta haifanggouensis	B
Dp001/0010	Conchostraca	Triglyptidae	Triglypta	Triglypta haifanggouensis	B
Dp001/0010	Conchostraca	Triglyptidae	Triglypta	Triglypta haifanggouensis	B
Dp001/0010	Conchostraca	Triglyptidae	Triglypta	Triglypta haifanggouensis	B
Dp001/0010	Conchostraca	Triglyptidae	Triglypta	Triglypta haifanggouensis	B
Dp001/0010	Conchostraca	Triglyptidae	Triglypta	Triglypta haifanggouensis	B
Dp001/0010	Conchostraca	Triglyptidae	Triglypta	Triglypta haifanggouensis	B
Dp001/0010	Conchostraca	Triglyptidae	Triglypta	Triglypta haifanggouensis	B
Dp001/0010	Conchostraca	Triglyptidae	Triglypta	Triglypta haifanggouensis	B
Dp001/0010	Conchostraca	Triglyptidae	Triglypta	Triglypta haifanggouensis	B
Dp001/0010	Conchostraca	Triglyptidae	Triglypta	Triglypta haifanggouensis	B
Dp001/0010	Conchostraca	Triglyptidae	Triglypta	Triglypta haifanggouensis	C
Dp001/0010	Conchostraca	Triglyptidae	Triglypta	Triglypta haifanggouensis	C
Dp001/0010	Conchostraca	Triglyptidae	Triglypta	Triglypta haifanggouensis	C
Dp001/0010	Conchostraca	Triglyptidae	Triglypta	Triglypta haifanggouensis	C
Dp001/0010	Conchostraca	Triglyptidae	Triglypta	Triglypta haifanggouensis	D
Dp001/0010	Diptera	Protopleciidae	Sunoplecia	Sunoplecia liaoningensis	E
Dp001/0010	Conchostraca	Triglyptidae	Triglypta	Triglypta haifanggouensis	A
Dp001/0010	Conchostraca	Triglyptidae	Triglypta	Triglypta haifanggouensis	A
Dp001/0011	Conchostraca	Triglyptidae	Triglypta	Triglypta haifanggouensis	A
Dp001/0011	Conchostraca	Triglyptidae	Triglypta	Triglypta haifanggouensis	A
Dp001/0011	Conchostraca	Triglyptidae	Triglypta	Triglypta haifanggouensis	A
Dp001/0011	Conchostraca	Triglyptidae	Triglypta	Triglypta haifanggouensis	B
Dp001/0011	Conchostraca	Triglyptidae	Triglypta	Triglypta haifanggouensis	B
Dp001/0011	Conchostraca	Triglyptidae	Triglypta	Triglypta haifanggouensis	B
Dp001/0011	Conchostraca	Triglyptidae	Triglypta	Triglypta haifanggouensis	B
Dp001/0011	Conchostraca	Triglyptidae	Triglypta	Triglypta haifanggouensis	D
Dp001/0011	Conchostraca	Triglyptidae	Triglypta	Triglypta haifanggouensis	D
Dp001/0011	Conchostraca	Triglyptidae	Triglypta	Triglypta haifanggouensis	D
Dp001/0011	Conchostraca	Triglyptidae	Triglypta	Triglypta haifanggouensis	D
Dp001/0011	Conchostraca	Triglyptidae	Triglypta	Triglypta haifanggouensis	D
Dp001/0011	Diptera	Protorhyphidae	Protorhyphus	Protorhyphus liaoningicus	D
Dp001/0011	Conchostraca	Triglyptidae	Triglypta	Triglypta haifanggouensis	A
Dp001/0011	Conchostraca	Triglyptidae	Triglypta	Triglypta haifanggouensis	A
Dp001/0011	Conchostraca	Triglyptidae	Triglypta	Triglypta haifanggouensis	A
Dp001/0011	Conchostraca	Triglyptidae	Triglypta	Triglypta haifanggouensis	A
Dp001/0011	Conchostraca	Triglyptidae	Triglypta	Triglypta haifanggouensis	A
Dp001/0011	Conchostraca	Triglyptidae	Triglypta	Triglypta haifanggouensis	A
Dp001/0011	Conchostraca	Triglyptidae	Triglypta	Triglypta haifanggouensis	A
Dp001/0011	Conchostraca	Triglyptidae	Triglypta	Triglypta haifanggouensis	A
Dp001/0011	Conchostraca	Triglyptidae	Triglypta	Triglypta haifanggouensis	A
Dp001/0011	Conchostraca	Triglyptidae	Triglypta	Triglypta haifanggouensis	A
Dp001/0011	Conchostraca	Triglyptidae	Triglypta	Triglypta haifanggouensis	A
Dp001/0011	Conchostraca	Triglyptidae	Triglypta	Triglypta haifanggouensis	A
Dp001/0011	Conchostraca	Triglyptidae	Triglypta	Triglypta haifanggouensis	A
Dp001/0011	Conchostraca	Triglyptidae	Triglypta	Triglypta haifanggouensis	A
Dp001/0011	Conchostraca	Triglyptidae	Triglypta	Triglypta haifanggouensis	A
Dp001/0011	Conchostraca	Triglyptidae	Triglypta	Triglypta haifanggouensis	A
Dp001/0011	Conchostraca	Triglyptidae	Triglypta	Triglypta haifanggouensis	A
Dp001/0011	Conchostraca	Triglyptidae	Triglypta	Triglypta haifanggouensis	A
Dp001/0011	Conchostraca	Triglyptidae	Triglypta	Triglypta haifanggouensis	A
Dp001/0011	Conchostraca	Triglyptidae	Triglypta	Triglypta haifanggouensis	A
Dp001/0011	Conchostraca	Triglyptidae	Triglypta	Triglypta haifanggouensis	A
Dp001/0011	Conchostraca	Triglyptidae	Triglypta	Triglypta haifanggouensis	A
Dp001/0011	Conchostraca	Triglyptidae	Triglypta	Triglypta haifanggouensis	A
Dp001/0011	Conchostraca	Triglyptidae	Triglypta	Triglypta haifanggouensis	A
Dp001/0011	Conchostraca	Triglyptidae	Triglypta	Triglypta haifanggouensis	A
Dp001/0011	Conchostraca	Triglyptidae	Triglypta	Triglypta haifanggouensis	A
Dp001/0011	Conchostraca	Triglyptidae	Triglypta	Triglypta haifanggouensis	A
Dp001/0011	Conchostraca	Triglyptidae	Triglypta	Triglypta haifanggouensis	A
Dp001/0011	Conchostraca	Triglyptidae	Triglypta	Triglypta haifanggouensis	A
Dp001/0011	Conchostraca	Triglyptidae	Triglypta	Triglypta haifanggouensis	A
Dp001/0011	Conchostraca	Triglyptidae	Triglypta	Triglypta haifanggouensis	A
Dp001/0011	Conchostraca	Triglyptidae	Triglypta	Triglypta haifanggouensis	A
Dp001/0011	Conchostraca	Triglyptidae	Triglypta	Triglypta haifanggouensis	A
Dp001/0011	Conchostraca	Triglyptidae	Triglypta	Triglypta haifanggouensis	A
Dp001/0011	Conchostraca	Triglyptidae	Triglypta	Triglypta haifanggouensis	A
Dp001/0011	Conchostraca	Triglyptidae	Triglypta	Triglypta haifanggouensis	A
Dp001/0011	Conchostraca	Triglyptidae	Triglypta	Triglypta haifanggouensis	A
Dp001/0011	Conchostraca	Triglyptidae	Triglypta	Triglypta haifanggouensis	A
Dp001/0011	Conchostraca	Triglyptidae	Triglypta	Triglypta haifanggouensis	A
Dp001/0011	Conchostraca	Triglyptidae	Triglypta	Triglypta haifanggouensis	A
Dp001/0011	Conchostraca	Triglyptidae	Triglypta	Triglypta haifanggouensis	A
Dp001/0011	Conchostraca	Triglyptidae	Triglypta	Triglypta haifanggouensis	A
Dp001/0011	Conchostraca	Triglyptidae	Triglypta	Triglypta haifanggouensis	A
Dp001/0011	Conchostraca	Triglyptidae	Triglypta	Triglypta haifanggouensis	A
Dp001/0011	Conchostraca	Triglyptidae	Triglypta	Triglypta haifanggouensis	A
Dp001/0011	Conchostraca	Triglyptidae	Triglypta	Triglypta haifanggouensis	A
Dp001/0011	Conchostraca	Triglyptidae	Triglypta	Triglypta haifanggouensis	A
Dp001/0011	Conchostraca	Triglyptidae	Triglypta	Triglypta haifanggouensis	A
Dp001/0011	Conchostraca	Triglyptidae	Triglypta	Triglypta haifanggouensis	A
Dp001/0011	Conchostraca	Triglyptidae	Triglypta	Triglypta haifanggouensis	A
Dp001/0012	Conchostraca	Triglyptidae	Triglypta	Triglypta haifanggouensis	A
Dp001/0012	Conchostraca	Triglyptidae	Triglypta	Triglypta haifanggouensis	A
Dp001/0012	Conchostraca	Triglyptidae	Triglypta	Triglypta haifanggouensis	A
Dp001/0012	Conchostraca	Triglyptidae	Triglypta	Triglypta haifanggouensis	A
Dp001/0012	Conchostraca	Triglyptidae	Triglypta	Triglypta haifanggouensis	A
Dp001/0012	Conchostraca	Triglyptidae	Triglypta	Triglypta haifanggouensis	A
Dp001/0012	Conchostraca	Triglyptidae	Triglypta	Triglypta haifanggouensis	A
Dp001/0012	Conchostraca	Triglyptidae	Triglypta	Triglypta haifanggouensis	A
Dp001/0012	Conchostraca	Triglyptidae	Triglypta	Triglypta haifanggouensis	A
Dp001/0012	Conchostraca	Triglyptidae	Triglypta	Triglypta haifanggouensis	A
Dp001/0012	Conchostraca	Triglyptidae	Triglypta	Triglypta haifanggouensis	A
Dp001/0012	Conchostraca	Triglyptidae	Triglypta	Triglypta haifanggouensis	A
Dp001/0012	Conchostraca	Triglyptidae	Triglypta	Triglypta haifanggouensis	A
Dp001/0012	Conchostraca	Triglyptidae	Triglypta	Triglypta haifanggouensis	A
Dp001/0012	Conchostraca	Triglyptidae	Triglypta	Triglypta haifanggouensis	A
Dp001/0012	Conchostraca	Triglyptidae	Triglypta	Triglypta haifanggouensis	A
Dp001/0012	Conchostraca	Triglyptidae	Triglypta	Triglypta haifanggouensis	A
Dp001/0012	Conchostraca	Triglyptidae	Triglypta	Triglypta haifanggouensis	A
Dp001/0012	Conchostraca	Triglyptidae	Triglypta	Triglypta haifanggouensis	A
Dp001/0012	Conchostraca	Triglyptidae	Triglypta	Triglypta haifanggouensis	A
Dp001/0012	Conchostraca	Triglyptidae	Triglypta	Triglypta haifanggouensis	A
Dp001/0012	Conchostraca	Triglyptidae	Triglypta	Triglypta haifanggouensis	A
Dp001/0012	Conchostraca	Triglyptidae	Triglypta	Triglypta haifanggouensis	A
Dp001/0012	Conchostraca	Triglyptidae	Triglypta	Triglypta haifanggouensis	A
Dp001/0012	Conchostraca	Triglyptidae	Triglypta	Triglypta haifanggouensis	A
Dp001/0012	Conchostraca	Triglyptidae	Triglypta	Triglypta haifanggouensis	A
Dp001/0012	Conchostraca	Triglyptidae	Triglypta	Triglypta haifanggouensis	A
Dp001/0012	Conchostraca	Triglyptidae	Triglypta	Triglypta haifanggouensis	A
Dp001/0012	Conchostraca	Triglyptidae	Triglypta	Triglypta haifanggouensis	A
Dp001/0012	Conchostraca	Triglyptidae	Triglypta	Triglypta haifanggouensis	A
Dp001/0012	Conchostraca	Triglyptidae	Triglypta	Triglypta haifanggouensis	A
Dp001/0012	Conchostraca	Triglyptidae	Triglypta	Triglypta haifanggouensis	A
Dp001/0012	Conchostraca	Triglyptidae	Triglypta	Triglypta haifanggouensis	A
Dp001/0012	Conchostraca	Triglyptidae	Triglypta	Triglypta haifanggouensis	A
Dp001/0012	Conchostraca	Triglyptidae	Triglypta	Triglypta haifanggouensis	A
Dp001/0012	Conchostraca	Triglyptidae	Triglypta	Triglypta haifanggouensis	A
Dp001/0012	Conchostraca	Triglyptidae	Triglypta	Triglypta haifanggouensis	A
Dp001/0012	Conchostraca	Triglyptidae	Triglypta	Triglypta haifanggouensis	A
Dp001/0012	Conchostraca	Triglyptidae	Triglypta	Triglypta haifanggouensis	A
Dp001/0012	Conchostraca	Triglyptidae	Triglypta	Triglypta haifanggouensis	A
Dp001/0012	Conchostraca	Triglyptidae	Triglypta	Triglypta haifanggouensis	A
Dp001/0012	Conchostraca	Triglyptidae	Triglypta	Triglypta haifanggouensis	A
Dp001/0012	Conchostraca	Triglyptidae	Triglypta	Triglypta haifanggouensis	A
Dp001/0012	Conchostraca	Triglyptidae	Triglypta	Triglypta haifanggouensis	B
Dp001/0012	Conchostraca	Triglyptidae	Triglypta	Triglypta haifanggouensis	B
Dp001/0012	Conchostraca	Triglyptidae	Triglypta	Triglypta haifanggouensis	B
Dp001/0012	Conchostraca	Triglyptidae	Triglypta	Triglypta haifanggouensis	B
Dp001/0012	Conchostraca	Triglyptidae	Triglypta	Triglypta haifanggouensis	B
Dp001/0012	Conchostraca	Triglyptidae	Triglypta	Triglypta haifanggouensis	B
Dp001/0012	Conchostraca	Triglyptidae	Triglypta	Triglypta haifanggouensis	B
Dp001/0012	Conchostraca	Triglyptidae	Triglypta	Triglypta haifanggouensis	B
Dp001/0012	Conchostraca	Triglyptidae	Triglypta	Triglypta haifanggouensis	B
Dp001/0012	Conchostraca	Triglyptidae	Triglypta	Triglypta haifanggouensis	B
Dp001/0012	Conchostraca	Triglyptidae	Triglypta	Triglypta haifanggouensis	B
Dp001/0012	Conchostraca	Triglyptidae	Triglypta	Triglypta haifanggouensis	B
Dp001/0012	Conchostraca	Triglyptidae	Triglypta	Triglypta haifanggouensis	B
Dp001/0012	Conchostraca	Triglyptidae	Triglypta	Triglypta haifanggouensis	B
Dp001/0012	Conchostraca	Triglyptidae	Triglypta	Triglypta haifanggouensis	B
Dp001/0012	Conchostraca	Triglyptidae	Triglypta	Triglypta haifanggouensis	B
Dp001/0012	Conchostraca	Triglyptidae	Triglypta	Triglypta haifanggouensis	B
Dp001/0012	Conchostraca	Triglyptidae	Triglypta	Triglypta haifanggouensis	B
Dp001/0012	Conchostraca	Triglyptidae	Triglypta	Triglypta haifanggouensis	B
Dp001/0012	Conchostraca	Triglyptidae	Triglypta	Triglypta haifanggouensis	C
Dp001/0012	Conchostraca	Triglyptidae	Triglypta	Triglypta haifanggouensis	C
Dp001/0012	Conchostraca	Triglyptidae	Triglypta	Triglypta haifanggouensis	C
Dp001/0012	Conchostraca	Triglyptidae	Triglypta	Triglypta haifanggouensis	C
Dp001/0012	Conchostraca	Triglyptidae	Triglypta	Triglypta haifanggouensis	C
Dp001/0012	Conchostraca	Triglyptidae	Triglypta	Triglypta haifanggouensis	C
Dp001/0012	Conchostraca	Triglyptidae	Triglypta	Triglypta haifanggouensis	C
Dp001/0012	Conchostraca	Triglyptidae	Triglypta	Triglypta haifanggouensis	C
Dp001/0012	Conchostraca	Triglyptidae	Triglypta	Triglypta haifanggouensis	C
Dp001/0012	Conchostraca	Triglyptidae	Triglypta	Triglypta haifanggouensis	C
Dp001/0012	Conchostraca	Triglyptidae	Triglypta	Triglypta haifanggouensis	C
Dp001/0012	Conchostraca	Triglyptidae	Triglypta	Triglypta haifanggouensis	C
Dp001/0012	Conchostraca	Triglyptidae	Triglypta	Triglypta haifanggouensis	C
Dp001/0012	Conchostraca	Triglyptidae	Triglypta	Triglypta haifanggouensis	C
Dp001/0012	Conchostraca	Triglyptidae	Triglypta	Triglypta haifanggouensis	C
Dp001/0012	Conchostraca	Triglyptidae	Triglypta	Triglypta haifanggouensis	C
Dp001/0012	Conchostraca	Triglyptidae	Triglypta	Triglypta haifanggouensis	C
Dp001/0012	Conchostraca	Triglyptidae	Triglypta	Triglypta haifanggouensis	C
Dp001/0012	Conchostraca	Triglyptidae	Triglypta	Triglypta haifanggouensis	C
Dp001/0012	Conchostraca	Triglyptidae	Triglypta	Triglypta haifanggouensis	C
Dp001/0012	Conchostraca	Triglyptidae	Triglypta	Triglypta haifanggouensis	C
Dp001/0012	Conchostraca	Triglyptidae	Triglypta	Triglypta haifanggouensis	C
Dp001/0012	Conchostraca	Triglyptidae	Triglypta	Triglypta haifanggouensis	C
Dp001/0012	Conchostraca	Triglyptidae	Triglypta	Triglypta haifanggouensis	C
Dp001/0012	Conchostraca	Triglyptidae	Triglypta	Triglypta haifanggouensis	C
Dp001/0012	Conchostraca	Triglyptidae	Triglypta	Triglypta haifanggouensis	C
Dp001/0012	Conchostraca	Triglyptidae	Triglypta	Triglypta haifanggouensis	C
Dp001/0012	Conchostraca	Triglyptidae	Triglypta	Triglypta haifanggouensis	C
Dp001/0012	Conchostraca	Triglyptidae	Triglypta	Triglypta haifanggouensis	D
Dp001/0012	Conchostraca	Triglyptidae	Triglypta	Triglypta haifanggouensis	D
Dp001/0012	Conchostraca	Triglyptidae	Triglypta	Triglypta haifanggouensis	D
Dp001/0012	Ephemeroptera(l)	unknown	unknown	unknown	C
Dp001/0012	Conchostraca	Triglyptidae	Triglypta	Triglypta haifanggouensis	B
Dp001/0012	Conchostraca	Triglyptidae	Triglypta	Triglypta haifanggouensis	B
Dp001/0012	Conchostraca	Triglyptidae	Triglypta	Triglypta haifanggouensis	B
Dp001/0012	Conchostraca	Triglyptidae	Triglypta	Triglypta haifanggouensis	B
Dp001/0012	Conchostraca	Triglyptidae	Triglypta	Triglypta haifanggouensis	B
Dp001/0012	Conchostraca	Triglyptidae	Triglypta	Triglypta haifanggouensis	B
Dp001/0012	Conchostraca	Triglyptidae	Triglypta	Triglypta haifanggouensis	B
Dp001/0012	Conchostraca	Triglyptidae	Triglypta	Triglypta haifanggouensis	B
Dp001/0012	Conchostraca	Triglyptidae	Triglypta	Triglypta haifanggouensis	B
Dp001/0012	Conchostraca	Triglyptidae	Triglypta	Triglypta haifanggouensis	B
Dp001/0012	Conchostraca	Triglyptidae	Triglypta	Triglypta haifanggouensis	B
Dp001/0013	Conchostraca	Triglyptidae	Triglypta	Triglypta haifanggouensis	B
Dp001/0013	Conchostraca	Triglyptidae	Triglypta	Triglypta haifanggouensis	D
Dp001/0013	Conchostraca	Triglyptidae	Triglypta	Triglypta haifanggouensis	D
Dp001/0013	Conchostraca	Triglyptidae	Triglypta	Triglypta haifanggouensis	D
Dp001/0013	Hemiptera	Corixidae	Yanliaocorixa	Yanliaocorixa chinensis	A
Dp001/0013	Hemiptera	Corixidae	Yanliaocorixa	Yanliaocorixa chinensis	A
Dp001/0013	Diptera	Trichoceridae	unknown	unknown	D
Dp001/0013	Conchostraca	Triglyptidae	Triglypta	Triglypta haifanggouensis	A
Dp001/0013	Conchostraca	Triglyptidae	Triglypta	Triglypta haifanggouensis	A
Dp001/0013	Conchostraca	Triglyptidae	Triglypta	Triglypta haifanggouensis	A
Dp001/0013	Conchostraca	Triglyptidae	Triglypta	Triglypta haifanggouensis	A
Dp001/0013	Conchostraca	Triglyptidae	Triglypta	Triglypta haifanggouensis	A
Dp001/0013	Conchostraca	Triglyptidae	Triglypta	Triglypta haifanggouensis	A
Dp001/0013	Conchostraca	Triglyptidae	Triglypta	Triglypta haifanggouensis	A
Dp001/0013	Conchostraca	Triglyptidae	Triglypta	Triglypta haifanggouensis	B
Dp001/0013	Conchostraca	Triglyptidae	Triglypta	Triglypta haifanggouensis	B
Dp001/0013	Conchostraca	Triglyptidae	Triglypta	Triglypta haifanggouensis	D
Dp001/0013	Conchostraca	Triglyptidae	Triglypta	Triglypta haifanggouensis	D
Dp001/0013	Conchostraca	Triglyptidae	Triglypta	Triglypta haifanggouensis	D
Dp001/0013	Conchostraca	Triglyptidae	Triglypta	Triglypta haifanggouensis	E
Dp001/0014	Mecoptera	Orthophlebiidae	Orthophlebiidae gen.	Orthophlebiidae gen.sp1	C
Dp001/0014	unknown	unknown	unknown	unknown	E
Dp001/0014	Conchostraca	Triglyptidae	Triglypta	Triglypta haifanggouensis	A
Dp001/0014	Conchostraca	Triglyptidae	Triglypta	Triglypta haifanggouensis	A
Dp001/0014	Conchostraca	Triglyptidae	Triglypta	Triglypta haifanggouensis	A
Dp001/0014	Conchostraca	Triglyptidae	Triglypta	Triglypta haifanggouensis	A
Dp001/0014	Conchostraca	Triglyptidae	Triglypta	Triglypta haifanggouensis	A
Dp001/0014	Conchostraca	Triglyptidae	Triglypta	Triglypta haifanggouensis	A
Dp001/0014	Conchostraca	Triglyptidae	Triglypta	Triglypta haifanggouensis	A
Dp001/0014	Conchostraca	Triglyptidae	Triglypta	Triglypta haifanggouensis	A
Dp001/0014	Conchostraca	Triglyptidae	Triglypta	Triglypta haifanggouensis	A
Dp001/0014	Conchostraca	Triglyptidae	Triglypta	Triglypta haifanggouensis	A
Dp001/0014	Conchostraca	Triglyptidae	Triglypta	Triglypta haifanggouensis	A
Dp001/0014	Conchostraca	Triglyptidae	Triglypta	Triglypta haifanggouensis	A
Dp001/0014	Conchostraca	Triglyptidae	Triglypta	Triglypta haifanggouensis	A
Dp001/0014	Conchostraca	Triglyptidae	Triglypta	Triglypta haifanggouensis	A
Dp001/0014	Conchostraca	Triglyptidae	Triglypta	Triglypta haifanggouensis	A
Dp001/0014	Conchostraca	Triglyptidae	Triglypta	Triglypta haifanggouensis	A
Dp001/0014	Conchostraca	Triglyptidae	Triglypta	Triglypta haifanggouensis	A
Dp001/0014	Conchostraca	Triglyptidae	Triglypta	Triglypta haifanggouensis	A
Dp001/0014	Conchostraca	Triglyptidae	Triglypta	Triglypta haifanggouensis	A
Dp001/0014	Conchostraca	Triglyptidae	Triglypta	Triglypta haifanggouensis	A
Dp001/0014	Conchostraca	Triglyptidae	Triglypta	Triglypta haifanggouensis	A
Dp001/0014	Conchostraca	Triglyptidae	Triglypta	Triglypta haifanggouensis	A
Dp001/0014	Conchostraca	Triglyptidae	Triglypta	Triglypta haifanggouensis	A
Dp001/0014	Conchostraca	Triglyptidae	Triglypta	Triglypta haifanggouensis	A
Dp001/0014	Conchostraca	Triglyptidae	Triglypta	Triglypta haifanggouensis	A
Dp001/0014	Conchostraca	Triglyptidae	Triglypta	Triglypta haifanggouensis	A
Dp001/0014	Conchostraca	Triglyptidae	Triglypta	Triglypta haifanggouensis	A
Dp001/0014	Conchostraca	Triglyptidae	Triglypta	Triglypta haifanggouensis	A
Dp001/0014	Conchostraca	Triglyptidae	Triglypta	Triglypta haifanggouensis	A
Dp001/0014	Conchostraca	Triglyptidae	Triglypta	Triglypta haifanggouensis	A
Dp001/0014	Conchostraca	Triglyptidae	Triglypta	Triglypta haifanggouensis	A
Dp001/0014	Conchostraca	Triglyptidae	Triglypta	Triglypta haifanggouensis	A
Dp001/0014	Conchostraca	Triglyptidae	Triglypta	Triglypta haifanggouensis	A
Dp001/0014	Conchostraca	Triglyptidae	Triglypta	Triglypta haifanggouensis	A
Dp001/0014	Conchostraca	Triglyptidae	Triglypta	Triglypta haifanggouensis	A
Dp001/0014	Conchostraca	Triglyptidae	Triglypta	Triglypta haifanggouensis	A
Dp001/0014	Conchostraca	Triglyptidae	Triglypta	Triglypta haifanggouensis	A
Dp001/0014	Conchostraca	Triglyptidae	Triglypta	Triglypta haifanggouensis	A
Dp001/0014	Conchostraca	Triglyptidae	Triglypta	Triglypta haifanggouensis	A
Dp001/0014	Conchostraca	Triglyptidae	Triglypta	Triglypta haifanggouensis	A
Dp001/0014	Conchostraca	Triglyptidae	Triglypta	Triglypta haifanggouensis	A
Dp001/0014	Conchostraca	Triglyptidae	Triglypta	Triglypta haifanggouensis	A
Dp001/0014	Conchostraca	Triglyptidae	Triglypta	Triglypta haifanggouensis	A
Dp001/0014	Conchostraca	Triglyptidae	Triglypta	Triglypta haifanggouensis	A
Dp001/0014	Conchostraca	Triglyptidae	Triglypta	Triglypta haifanggouensis	A
Dp001/0014	Conchostraca	Triglyptidae	Triglypta	Triglypta haifanggouensis	A
Dp001/0014	Conchostraca	Triglyptidae	Triglypta	Triglypta haifanggouensis	B
Dp001/0014	Conchostraca	Triglyptidae	Triglypta	Triglypta haifanggouensis	B
Dp001/0014	Conchostraca	Triglyptidae	Triglypta	Triglypta haifanggouensis	B
Dp001/0014	Conchostraca	Triglyptidae	Triglypta	Triglypta haifanggouensis	B
Dp001/0014	Conchostraca	Triglyptidae	Triglypta	Triglypta haifanggouensis	B
Dp001/0014	Conchostraca	Triglyptidae	Triglypta	Triglypta haifanggouensis	B
Dp001/0014	Conchostraca	Triglyptidae	Triglypta	Triglypta haifanggouensis	B
Dp001/0014	Conchostraca	Triglyptidae	Triglypta	Triglypta haifanggouensis	B
Dp001/0014	Conchostraca	Triglyptidae	Triglypta	Triglypta haifanggouensis	B
Dp001/0014	Conchostraca	Triglyptidae	Triglypta	Triglypta haifanggouensis	B
Dp001/0014	Conchostraca	Triglyptidae	Triglypta	Triglypta haifanggouensis	B
Dp001/0014	Conchostraca	Triglyptidae	Triglypta	Triglypta haifanggouensis	B
Dp001/0014	Conchostraca	Triglyptidae	Triglypta	Triglypta haifanggouensis	B
Dp001/0014	Conchostraca	Triglyptidae	Triglypta	Triglypta haifanggouensis	B
Dp001/0014	Conchostraca	Triglyptidae	Triglypta	Triglypta haifanggouensis	B
Dp001/0014	Conchostraca	Triglyptidae	Triglypta	Triglypta haifanggouensis	B
Dp001/0014	Conchostraca	Triglyptidae	Triglypta	Triglypta haifanggouensis	B
Dp001/0014	Conchostraca	Triglyptidae	Triglypta	Triglypta haifanggouensis	B
Dp001/0014	Conchostraca	Triglyptidae	Triglypta	Triglypta haifanggouensis	B
Dp001/0014	Conchostraca	Triglyptidae	Triglypta	Triglypta haifanggouensis	B
Dp001/0014	Conchostraca	Triglyptidae	Triglypta	Triglypta haifanggouensis	B
Dp001/0014	Conchostraca	Triglyptidae	Triglypta	Triglypta haifanggouensis	C
Dp001/0014	Conchostraca	Triglyptidae	Triglypta	Triglypta haifanggouensis	C
Dp001/0014	Conchostraca	Triglyptidae	Triglypta	Triglypta haifanggouensis	C
Dp001/0014	Conchostraca	Triglyptidae	Triglypta	Triglypta haifanggouensis	C
Dp001/0014	Conchostraca	Triglyptidae	Triglypta	Triglypta haifanggouensis	C
Dp001/0014	Conchostraca	Triglyptidae	Triglypta	Triglypta haifanggouensis	C
Dp001/0014	Conchostraca	Triglyptidae	Triglypta	Triglypta haifanggouensis	C
Dp001/0014	Conchostraca	Triglyptidae	Triglypta	Triglypta haifanggouensis	C
Dp001/0014	Conchostraca	Triglyptidae	Triglypta	Triglypta haifanggouensis	C
Dp001/0014	Conchostraca	Triglyptidae	Triglypta	Triglypta haifanggouensis	C
Dp001/0014	Conchostraca	Triglyptidae	Triglypta	Triglypta haifanggouensis	C
Dp001/0014	Conchostraca	Triglyptidae	Triglypta	Triglypta haifanggouensis	C
Dp001/0014	Conchostraca	Triglyptidae	Triglypta	Triglypta haifanggouensis	C
Dp001/0014	Conchostraca	Triglyptidae	Triglypta	Triglypta haifanggouensis	D
Dp001/0014	Conchostraca	Triglyptidae	Triglypta	Triglypta haifanggouensis	D
Dp001/0014	Conchostraca	Triglyptidae	Triglypta	Triglypta haifanggouensis	D
Dp001/0014	Conchostraca	Triglyptidae	Triglypta	Triglypta haifanggouensis	E
Dp001/0014	Conchostraca	Triglyptidae	Triglypta	Triglypta haifanggouensis	E
Dp001/0014	Diptera	Trichoceridae	unknown	unknown	E
Dp001/0015	Diptera	Limoniidae	unknown	unknown	A
Dp001/0016	Mecoptera	Nannochoristidae	unknown	unknown	D
Dp001/0017	Diptera	Rhagionidae	unknown	unknown	C
Dp001/0018	Hemiptera	Procercopidae	Anthoscytina	Anthoscytina perpetua	A
Dp001/0019	Plecoptera	unknown	unknown	unknown	E
Dp001/0019	Diptera	Protopleciidae	Sunoplecia	Sunoplecia liaoningensis	D
Dp001/0020	Diptera	Blephariceridae	Blephadejura	unknown	A
Dp001/0020	Conchostraca	Triglyptidae	Triglypta	Triglypta haifanggouensis	D
Dp001/0020	Conchostraca	Triglyptidae	Triglypta	Triglypta haifanggouensis	D
Dp001/0021	Plecoptera	Leuctridae	Aristoleuctra	Aristoleuctra yehae	D
Dp001/0021	Plecoptera	Leuctridae	Aristoleuctra	Aristoleuctra yehae	D
Dp001/0022	Conchostraca	Triglyptidae	Triglypta	Triglypta haifanggouensis	E
Dp001/0022	Conchostraca	Triglyptidae	Triglypta	Triglypta haifanggouensis	E
Dp001/0022	Plecoptera	Pronemouridae	unknown	unknown	E
Dp001/0023	Hemiptera	Progonocimicidae	Progonocimicidae gen.nov.	Progonocimicidae gen.nov. sp1	A
Dp001/0023	Diptera	Rhagionidae	Parachrysopilus	Parachrysopilus jurassicus	A
Dp001/0024	Plecoptera	Pronemouridae	Pronemoura	Pronemoura shii	D
Dp001/0024	Conchostraca	Triglyptidae	Triglypta	Triglypta haifanggouensis	E
Dp001/0024	Plecoptera	Pronemouridae	Pronemoura	unknown	B
Dp001/0025	Trichoptera	Hydroptilidae	Hydroptilidae gen.nov.	Hydroptilidae gen. nov.sp1.	D
Dp001/0026	Diptera	Rhagionidae	unknown	unknown	A
Dp001/0027	Diptera	Rhyphidae	unknown	unknown	A
Dp001/0028	Mecoptera	Nannochoristidae	Itaphlebia	unknown	C
Dp001/0029	Plecoptera	Pronemouridae	Pronemoura	unknown	D
Dp001/0029	Mecoptera	Orthophlebiidae	Orthophlebiidae gen.	Orthophlebiidae gen.sp1	C
Dp001/0030	unknown	unknown	unknown	unknown	D
Dp001/0030	Diptera	unknown	unknown	unknown	C
Dp001/0031	Plecoptera	Pronemouridae	Pronemoura	Pronemoura longialata	D
Dp001/0032	Mecoptera	Nannochoristidae	Itaphlebia	Itaphlebia sp1.	A
Dp001/0032	Diptera	Pediciidae	Praearchitipula	unknown	B
Dp001/0033	unknown	unknown	unknown	unknown	D
Dp001/0034	Conchostraca	Triglyptidae	Triglypta	Triglypta haifanggouensis	D
Dp001/0034	Conchostraca	Triglyptidae	Triglypta	Triglypta haifanggouensis	D
Dp001/0034	Diptera	Protopleciidae	Sunoplecia	Sunoplecia longa	B
Dp001/0035	Diptera	Limoniidae	unknown	unknown	A
Dp001/0036	unknown	unknown	unknown	unknown	E
Dp001/0036	Mecoptera	Orthophlebiidae	unknown	unknown	D
Dp001/0036	Conchostraca	Triglyptidae	Triglypta	Triglypta haifanggouensis	E
Dp001/0037	Hemiptera	Procercopidae	Juroceropis	Juroceropis grandis	A
Dp001/0038	Mecoptera	unknown	unknown	unknown	D
Dp001/0038	Hemiptera	Procercopidae	Anthoscytina	Anthoscytina perpetua	A
Dp001/0039	Mecoptera	Nannochoristidae	Itaphlebia	Itaphlebia sp1.	A
Dp001/0040	Conchostraca	Triglyptidae	Triglypta	Triglypta haifanggouensis	E
Dp001/0041	Mecoptera	Bittacidae	Exilibittacus	Exilibittacus sp1.	A
Dp001/0042	Mecoptera	Nannochoristidae	unknown	unknown	B
Dp001/0043	Hemiptera	Sinoalidae	Jiania	Jiania gracila	C
Dp001/0043	Hemiptera	Progonocimicidae	unknown	unknown	C
Dp001/0044	Conchostraca	Triglyptidae	Triglypta	Triglypta haifanggouensis	E
Dp001/0045	Diptera	Rhagionidae	unknown	unknown	A
Dp001/0045	unknown	unknown	unknown	unknown	D
Dp001/0045	unknown	unknown	unknown	unknown	E
Dp001/0045	unknown	unknown	unknown	unknown	C
Dp001/0045	Diptera	Protopleciidae	Sunoplecia	Sunoplecia liaoningensis	A
Dp001/0046	Mecoptera	Nannochoristidae	Itaphlebia	Sunoplecia liaoningensis	A
Dp001/0047	Diptera	Rhyphidae	Sinorhyphus	unknown	D
Dp001/0047	Conchostraca	Triglyptidae	Triglypta	Triglypta haifanggouensis	D
Dp001/0048	Plecoptera	Pronemouridae	Pronemoura	unknown	C
Dp001/0048	Hemiptera	Corixidae	Yanliaocorixa	Yanliaocorixa chinensis	D
Dp001/0048	Hemiptera	Corixidae	Yanliaocorixa	Yanliaocorixa chinensis	A
Dp001/0049	Hemiptera	Corixidae	Yanliaocorixa	Yanliaocorixa chinensis	A
Dp001/0049	Hymenoptera	Mesoserphidae	unknown	unknown	C
Dp001/0049	Conchostraca	Triglyptidae	Triglypta	Triglypta haifanggouensis	E
Dp001/0050	Plecoptera	Pronemouridae	Pronemoura	unknown	A
Dp001/0051	Ephemeroptera(l)	Siphlonuridae(l)	Mesobaetis(l)	Mesobaetis sibirica(l)	A
Dp001/0051	Ephemeroptera(l)	Siphlonuridae(l)	Mesobaetis(l)	Mesobaetis sibirica(l)	A
Dp001/0051	Conchostraca	Triglyptidae	Triglypta	Triglypta haifanggouensis	A
Dp001/0051	Conchostraca	Triglyptidae	Triglypta	Triglypta haifanggouensis	A
Dp001/0051	Conchostraca	Triglyptidae	Triglypta	Triglypta haifanggouensis	B
Dp001/0051	Conchostraca	Triglyptidae	Triglypta	Triglypta haifanggouensis	B
Dp001/0051	Conchostraca	Triglyptidae	Triglypta	Triglypta haifanggouensis	B
Dp001/0051	Conchostraca	Triglyptidae	Triglypta	Triglypta haifanggouensis	B
Dp001/0051	Conchostraca	Triglyptidae	Triglypta	Triglypta haifanggouensis	B
Dp001/0051	Conchostraca	Triglyptidae	Triglypta	Triglypta haifanggouensis	B
Dp001/0051	Conchostraca	Triglyptidae	Triglypta	Triglypta haifanggouensis	B
Dp001/0051	Conchostraca	Triglyptidae	Triglypta	Triglypta haifanggouensis	B
Dp001/0051	Conchostraca	Triglyptidae	Triglypta	Triglypta haifanggouensis	B
Dp001/0051	Conchostraca	Triglyptidae	Triglypta	Triglypta haifanggouensis	B
Dp001/0051	Conchostraca	Triglyptidae	Triglypta	Triglypta haifanggouensis	B
Dp001/0051	Conchostraca	Triglyptidae	Triglypta	Triglypta haifanggouensis	B
Dp001/0051	Conchostraca	Triglyptidae	Triglypta	Triglypta haifanggouensis	B
Dp001/0051	Conchostraca	Triglyptidae	Triglypta	Triglypta haifanggouensis	B
Dp001/0051	Conchostraca	Triglyptidae	Triglypta	Triglypta haifanggouensis	B
Dp001/0051	Conchostraca	Triglyptidae	Triglypta	Triglypta haifanggouensis	B
Dp001/0051	Conchostraca	Triglyptidae	Triglypta	Triglypta haifanggouensis	C
Dp001/0051	Conchostraca	Triglyptidae	Triglypta	Triglypta haifanggouensis	D
Dp001/0051	Conchostraca	Triglyptidae	Triglypta	Triglypta haifanggouensis	D
Dp001/0051	Conchostraca	Triglyptidae	Triglypta	Triglypta haifanggouensis	E
Dp001/0051	Diptera	Archisargidae	unknown	unknown	A
Dp001/0051	Diptera	Protorhyphidae	Protorhyphus	Protorhyphus liaoningicus	C
Dp001/0051	Conchostraca	Triglyptidae	Triglypta	Triglypta haifanggouensis	A
Dp001/0051	Conchostraca	Triglyptidae	Triglypta	Triglypta haifanggouensis	A
Dp001/0051	Conchostraca	Triglyptidae	Triglypta	Triglypta haifanggouensis	A
Dp001/0051	Conchostraca	Triglyptidae	Triglypta	Triglypta haifanggouensis	A
Dp001/0051	Conchostraca	Triglyptidae	Triglypta	Triglypta haifanggouensis	A
Dp001/0051	Conchostraca	Triglyptidae	Triglypta	Triglypta haifanggouensis	A
Dp001/0051	Conchostraca	Triglyptidae	Triglypta	Triglypta haifanggouensis	A
Dp001/0051	Conchostraca	Triglyptidae	Triglypta	Triglypta haifanggouensis	A
Dp001/0051	Conchostraca	Triglyptidae	Triglypta	Triglypta haifanggouensis	A
Dp001/0051	Conchostraca	Triglyptidae	Triglypta	Triglypta haifanggouensis	A
Dp001/0051	Conchostraca	Triglyptidae	Triglypta	Triglypta haifanggouensis	A
Dp001/0051	Conchostraca	Triglyptidae	Triglypta	Triglypta haifanggouensis	A
Dp001/0051	Conchostraca	Triglyptidae	Triglypta	Triglypta haifanggouensis	A
Dp001/0051	Conchostraca	Triglyptidae	Triglypta	Triglypta haifanggouensis	A
Dp001/0051	Conchostraca	Triglyptidae	Triglypta	Triglypta haifanggouensis	A
Dp001/0051	Conchostraca	Triglyptidae	Triglypta	Triglypta haifanggouensis	A
Dp001/0051	Conchostraca	Triglyptidae	Triglypta	Triglypta haifanggouensis	A
Dp001/0051	Conchostraca	Triglyptidae	Triglypta	Triglypta haifanggouensis	A
Dp001/0051	Conchostraca	Triglyptidae	Triglypta	Triglypta haifanggouensis	A
Dp001/0051	Conchostraca	Triglyptidae	Triglypta	Triglypta haifanggouensis	A
Dp001/0051	Conchostraca	Triglyptidae	Triglypta	Triglypta haifanggouensis	B
Dp001/0051	Conchostraca	Triglyptidae	Triglypta	Triglypta haifanggouensis	B
Dp001/0051	Conchostraca	Triglyptidae	Triglypta	Triglypta haifanggouensis	B
Dp001/0051	Conchostraca	Triglyptidae	Triglypta	Triglypta haifanggouensis	B
Dp001/0051	Conchostraca	Triglyptidae	Triglypta	Triglypta haifanggouensis	B
Dp001/0051	Conchostraca	Triglyptidae	Triglypta	Triglypta haifanggouensis	B
Dp001/0051	Conchostraca	Triglyptidae	Triglypta	Triglypta haifanggouensis	B
Dp001/0051	Conchostraca	Triglyptidae	Triglypta	Triglypta haifanggouensis	B
Dp001/0051	Conchostraca	Triglyptidae	Triglypta	Triglypta haifanggouensis	B
Dp001/0051	Conchostraca	Triglyptidae	Triglypta	Triglypta haifanggouensis	B
Dp001/0051	Conchostraca	Triglyptidae	Triglypta	Triglypta haifanggouensis	B
Dp001/0051	Conchostraca	Triglyptidae	Triglypta	Triglypta haifanggouensis	B
Dp001/0051	Conchostraca	Triglyptidae	Triglypta	Triglypta haifanggouensis	B
Dp001/0051	Conchostraca	Triglyptidae	Triglypta	Triglypta haifanggouensis	B
Dp001/0051	Conchostraca	Triglyptidae	Triglypta	Triglypta haifanggouensis	B
Dp001/0051	Conchostraca	Triglyptidae	Triglypta	Triglypta haifanggouensis	B
Dp001/0051	Conchostraca	Triglyptidae	Triglypta	Triglypta haifanggouensis	B
Dp001/0051	Conchostraca	Triglyptidae	Triglypta	Triglypta haifanggouensis	B
Dp001/0051	Conchostraca	Triglyptidae	Triglypta	Triglypta haifanggouensis	B
Dp001/0051	Conchostraca	Triglyptidae	Triglypta	Triglypta haifanggouensis	B
Dp001/0051	Conchostraca	Triglyptidae	Triglypta	Triglypta haifanggouensis	B
Dp001/0051	Conchostraca	Triglyptidae	Triglypta	Triglypta haifanggouensis	B
Dp001/0051	Conchostraca	Triglyptidae	Triglypta	Triglypta haifanggouensis	C
Dp001/0051	Conchostraca	Triglyptidae	Triglypta	Triglypta haifanggouensis	C
Dp001/0051	Conchostraca	Triglyptidae	Triglypta	Triglypta haifanggouensis	C
Dp001/0051	Conchostraca	Triglyptidae	Triglypta	Triglypta haifanggouensis	C
Dp001/0051	Conchostraca	Triglyptidae	Triglypta	Triglypta haifanggouensis	C
Dp001/0051	Conchostraca	Triglyptidae	Triglypta	Triglypta haifanggouensis	C
Dp001/0051	Conchostraca	Triglyptidae	Triglypta	Triglypta haifanggouensis	C
Dp001/0051	Conchostraca	Triglyptidae	Triglypta	Triglypta haifanggouensis	D
Dp001/0051	Conchostraca	Triglyptidae	Triglypta	Triglypta haifanggouensis	D
Dp001/0051	Conchostraca	Triglyptidae	Triglypta	Triglypta haifanggouensis	D
Dp001/0052	Diptera	Rhagionidae	Trichorhagio	unknown	A
Dp001/0053	Coleoptera(l)	Tenebrionidae(l)	Tenebrionidae gen.(l)	Tenebrionidae gen. sp1(l)	A
Dp001/0053	Conchostraca	Triglyptidae	Triglypta	Triglypta haifanggouensis	E
Dp001/0053	Hemiptera	Corixidae	Yanliaocorixa	Yanliaocorixa chinensis	A
Dp001/0054	Conchostraca	Triglyptidae	Triglypta	Triglypta haifanggouensis	B
Dp001/0054	Conchostraca	Triglyptidae	Triglypta	Triglypta haifanggouensis	B
Dp001/0054	Conchostraca	Triglyptidae	Triglypta	Triglypta haifanggouensis	E
Dp001/0054	Conchostraca	Triglyptidae	Triglypta	Triglypta haifanggouensis	E
Dp001/0054	Hymenoptera	Braconidae	Braconidae gen.	Braconidae gen. sp1.	B
Dp001/0054	Conchostraca	Triglyptidae	Triglypta	Triglypta haifanggouensis	A
Dp001/0054	Conchostraca	Triglyptidae	Triglypta	Triglypta haifanggouensis	B
Dp001/0054	Conchostraca	Triglyptidae	Triglypta	Triglypta haifanggouensis	B
Dp001/0054	Conchostraca	Triglyptidae	Triglypta	Triglypta haifanggouensis	D
Dp001/0054	Conchostraca	Triglyptidae	Triglypta	Triglypta haifanggouensis	D
Dp001/0054	Conchostraca	Triglyptidae	Triglypta	Triglypta haifanggouensis	D
Dp001/0054	Conchostraca	Triglyptidae	Triglypta	Triglypta haifanggouensis	E
Dp001/0054	Diptera	Axymyiidae	Psocites	Psocites pectinatus	A
Dp001/0055	Conchostraca	Triglyptidae	Triglypta	Triglypta haifanggouensis	B
Dp001/0055	Conchostraca	Triglyptidae	Triglypta	Triglypta haifanggouensis	B
Dp001/0055	Conchostraca	Triglyptidae	Triglypta	Triglypta haifanggouensis	D
Dp001/0055	Conchostraca	Triglyptidae	Triglypta	Triglypta haifanggouensis	D
Dp001/0055	Hemiptera	Corixidae	Yanliaocorixa	Yanliaocorixa chinensis	A
Dp001/0055	Conchostraca	Triglyptidae	Triglypta	Triglypta haifanggouensis	E
Dp001/0055	Hemiptera	Pachymeridiidae	unknown	unknown	B
Dp001/0055	Diptera	Protorhyphidae	Protorhyphus	Protorhyphus liaoningicus	D
Dp001/0055	Conchostraca	Triglyptidae	Triglypta	Triglypta haifanggouensis	A
Dp001/0055	Conchostraca	Triglyptidae	Triglypta	Triglypta haifanggouensis	A
Dp001/0055	Conchostraca	Triglyptidae	Triglypta	Triglypta haifanggouensis	B
Dp001/0055	Conchostraca	Triglyptidae	Triglypta	Triglypta haifanggouensis	B
Dp001/0055	Conchostraca	Triglyptidae	Triglypta	Triglypta haifanggouensis	B
Dp001/0055	Conchostraca	Triglyptidae	Triglypta	Triglypta haifanggouensis	B
Dp001/0056	Conchostraca	Triglyptidae	Triglypta	Triglypta haifanggouensis	B
Dp001/0056	Conchostraca	Triglyptidae	Triglypta	Triglypta haifanggouensis	D
Dp001/0056	Conchostraca	Triglyptidae	Triglypta	Triglypta haifanggouensis	D
Dp001/0056	Conchostraca	Triglyptidae	Triglypta	Triglypta haifanggouensis	E
Dp001/0056	Orthoptera	unknown	unknown	unknown	E
Dp001/0056	Conchostraca	Triglyptidae	Triglypta	Triglypta haifanggouensis	A
Dp001/0056	Conchostraca	Triglyptidae	Triglypta	Triglypta haifanggouensis	A
Dp001/0056	Conchostraca	Triglyptidae	Triglypta	Triglypta haifanggouensis	A
Dp001/0056	Conchostraca	Triglyptidae	Triglypta	Triglypta haifanggouensis	A
Dp001/0056	Conchostraca	Triglyptidae	Triglypta	Triglypta haifanggouensis	A
Dp001/0056	Conchostraca	Triglyptidae	Triglypta	Triglypta haifanggouensis	A
Dp001/0057	Conchostraca	Triglyptidae	Triglypta	Triglypta haifanggouensis	A
Dp001/0057	Conchostraca	Triglyptidae	Triglypta	Triglypta haifanggouensis	A
Dp001/0057	Conchostraca	Triglyptidae	Triglypta	Triglypta haifanggouensis	A
Dp001/0057	Conchostraca	Triglyptidae	Triglypta	Triglypta haifanggouensis	A
Dp001/0057	Conchostraca	Triglyptidae	Triglypta	Triglypta haifanggouensis	A
Dp001/0057	Conchostraca	Triglyptidae	Triglypta	Triglypta haifanggouensis	A
Dp001/0057	Conchostraca	Triglyptidae	Triglypta	Triglypta haifanggouensis	A
Dp001/0057	Conchostraca	Triglyptidae	Triglypta	Triglypta haifanggouensis	A
Dp001/0057	Conchostraca	Triglyptidae	Triglypta	Triglypta haifanggouensis	A
Dp001/0057	Conchostraca	Triglyptidae	Triglypta	Triglypta haifanggouensis	A
Dp001/0057	Conchostraca	Triglyptidae	Triglypta	Triglypta haifanggouensis	A
Dp001/0057	Conchostraca	Triglyptidae	Triglypta	Triglypta haifanggouensis	A
Dp001/0057	Conchostraca	Triglyptidae	Triglypta	Triglypta haifanggouensis	A
Dp001/0057	Conchostraca	Triglyptidae	Triglypta	Triglypta haifanggouensis	B
Dp001/0057	Conchostraca	Triglyptidae	Triglypta	Triglypta haifanggouensis	B
Dp001/0057	Conchostraca	Triglyptidae	Triglypta	Triglypta haifanggouensis	B
Dp001/0057	Conchostraca	Triglyptidae	Triglypta	Triglypta haifanggouensis	B
Dp001/0057	Conchostraca	Triglyptidae	Triglypta	Triglypta haifanggouensis	B
Dp001/0057	Conchostraca	Triglyptidae	Triglypta	Triglypta haifanggouensis	C
Dp001/0057	Conchostraca	Triglyptidae	Triglypta	Triglypta haifanggouensis	C
Dp001/0057	Conchostraca	Triglyptidae	Triglypta	Triglypta haifanggouensis	C
Dp001/0057	Conchostraca	Triglyptidae	Triglypta	Triglypta haifanggouensis	C
Dp001/0057	Conchostraca	Triglyptidae	Triglypta	Triglypta haifanggouensis	E
Dp001/0057	Conchostraca	Triglyptidae	Triglypta	Triglypta haifanggouensis	E
Dp001/0057	Ephemeroptera(l)	Siphlonuridae(l)	Mesobaetis(l)	Mesobaetis sibirica(l)	C
Dp001/0057	Diptera	Axymyiidae	Psocites	Psocites pectinatus	A
Dp001/0057	Conchostraca	Triglyptidae	Triglypta	Triglypta haifanggouensis	A
Dp001/0057	Conchostraca	Triglyptidae	Triglypta	Triglypta haifanggouensis	A
Dp001/0057	Conchostraca	Triglyptidae	Triglypta	Triglypta haifanggouensis	A
Dp001/0057	Conchostraca	Triglyptidae	Triglypta	Triglypta haifanggouensis	A
Dp001/0057	Conchostraca	Triglyptidae	Triglypta	Triglypta haifanggouensis	A
Dp001/0057	Conchostraca	Triglyptidae	Triglypta	Triglypta haifanggouensis	A
Dp001/0057	Conchostraca	Triglyptidae	Triglypta	Triglypta haifanggouensis	A
Dp001/0057	Conchostraca	Triglyptidae	Triglypta	Triglypta haifanggouensis	A
Dp001/0057	Conchostraca	Triglyptidae	Triglypta	Triglypta haifanggouensis	A
Dp001/0057	Conchostraca	Triglyptidae	Triglypta	Triglypta haifanggouensis	A
Dp001/0057	Conchostraca	Triglyptidae	Triglypta	Triglypta haifanggouensis	A
Dp001/0057	Conchostraca	Triglyptidae	Triglypta	Triglypta haifanggouensis	A
Dp001/0057	Conchostraca	Triglyptidae	Triglypta	Triglypta haifanggouensis	A
Dp001/0057	Conchostraca	Triglyptidae	Triglypta	Triglypta haifanggouensis	A
Dp001/0057	Conchostraca	Triglyptidae	Triglypta	Triglypta haifanggouensis	A
Dp001/0057	Conchostraca	Triglyptidae	Triglypta	Triglypta haifanggouensis	A
Dp001/0057	Conchostraca	Triglyptidae	Triglypta	Triglypta haifanggouensis	A
Dp001/0057	Conchostraca	Triglyptidae	Triglypta	Triglypta haifanggouensis	A
Dp001/0057	Conchostraca	Triglyptidae	Triglypta	Triglypta haifanggouensis	A
Dp001/0057	Conchostraca	Triglyptidae	Triglypta	Triglypta haifanggouensis	A
Dp001/0057	Conchostraca	Triglyptidae	Triglypta	Triglypta haifanggouensis	A
Dp001/0057	Conchostraca	Triglyptidae	Triglypta	Triglypta haifanggouensis	A
Dp001/0057	Conchostraca	Triglyptidae	Triglypta	Triglypta haifanggouensis	A
Dp001/0057	Conchostraca	Triglyptidae	Triglypta	Triglypta haifanggouensis	A
Dp001/0057	Conchostraca	Triglyptidae	Triglypta	Triglypta haifanggouensis	A
Dp001/0057	Conchostraca	Triglyptidae	Triglypta	Triglypta haifanggouensis	A
Dp001/0057	Conchostraca	Triglyptidae	Triglypta	Triglypta haifanggouensis	B
Dp001/0057	Conchostraca	Triglyptidae	Triglypta	Triglypta haifanggouensis	B
Dp001/0057	Conchostraca	Triglyptidae	Triglypta	Triglypta haifanggouensis	B
Dp001/0057	Conchostraca	Triglyptidae	Triglypta	Triglypta haifanggouensis	B
Dp001/0057	Conchostraca	Triglyptidae	Triglypta	Triglypta haifanggouensis	B
Dp001/0057	Conchostraca	Triglyptidae	Triglypta	Triglypta haifanggouensis	C
Dp001/0058	Conchostraca	Triglyptidae	Triglypta	Triglypta haifanggouensis	C
Dp001/0058	Conchostraca	Triglyptidae	Triglypta	Triglypta haifanggouensis	C
Dp001/0058	Conchostraca	Triglyptidae	Triglypta	Triglypta haifanggouensis	C
Dp001/0058	Hemiptera	Sinoalidae	Jiania	Jiania gracila	A
Dp001/0058	Conchostraca	Triglyptidae	Triglypta	Triglypta haifanggouensis	A
Dp001/0058	Conchostraca	Triglyptidae	Triglypta	Triglypta haifanggouensis	A
Dp001/0058	Conchostraca	Triglyptidae	Triglypta	Triglypta haifanggouensis	A
Dp001/0058	Conchostraca	Triglyptidae	Triglypta	Triglypta haifanggouensis	A
Dp001/0059	Conchostraca	Triglyptidae	Triglypta	Triglypta haifanggouensis	A
Dp001/0059	Conchostraca	Triglyptidae	Triglypta	Triglypta haifanggouensis	A
Dp001/0059	Conchostraca	Triglyptidae	Triglypta	Triglypta haifanggouensis	A
Dp001/0059	Conchostraca	Triglyptidae	Triglypta	Triglypta haifanggouensis	A
Dp001/0059	Conchostraca	Triglyptidae	Triglypta	Triglypta haifanggouensis	A
Dp001/0059	Conchostraca	Triglyptidae	Triglypta	Triglypta haifanggouensis	A
Dp001/0059	Conchostraca	Triglyptidae	Triglypta	Triglypta haifanggouensis	A
Dp001/0059	Conchostraca	Triglyptidae	Triglypta	Triglypta haifanggouensis	A
Dp001/0059	Conchostraca	Triglyptidae	Triglypta	Triglypta haifanggouensis	B
Dp001/0059	Conchostraca	Triglyptidae	Triglypta	Triglypta haifanggouensis	B
Dp001/0059	Conchostraca	Triglyptidae	Triglypta	Triglypta haifanggouensis	B
Dp001/0060	Conchostraca	Triglyptidae	Triglypta	Triglypta haifanggouensis	B
Dp001/0060	Conchostraca	Triglyptidae	Triglypta	Triglypta haifanggouensis	E
Dp001/0060	Conchostraca	Triglyptidae	Triglypta	Triglypta haifanggouensis	E
Dp001/0060	Conchostraca	Triglyptidae	Triglypta	Triglypta haifanggouensis	E
Dp001/0060	Hemiptera	Rhopalidae	unknown	unknown	A
Dp001/0060	Plecoptera	Pronemouridae	Pronemoura	Pronemoura shii	A
Dp001/0060	Conchostraca	Triglyptidae	Triglypta	Triglypta haifanggouensis	A
Dp001/0060	Conchostraca	Triglyptidae	Triglypta	Triglypta haifanggouensis	A
Dp001/0060	Conchostraca	Triglyptidae	Triglypta	Triglypta haifanggouensis	A
Dp001/0060	Conchostraca	Triglyptidae	Triglypta	Triglypta haifanggouensis	A
Dp001/0060	Conchostraca	Triglyptidae	Triglypta	Triglypta haifanggouensis	A
Dp001/0060	Conchostraca	Triglyptidae	Triglypta	Triglypta haifanggouensis	A
Dp001/0060	Conchostraca	Triglyptidae	Triglypta	Triglypta haifanggouensis	A
Dp001/0060	Conchostraca	Triglyptidae	Triglypta	Triglypta haifanggouensis	A
Dp001/0060	Conchostraca	Triglyptidae	Triglypta	Triglypta haifanggouensis	A
Dp001/0060	Conchostraca	Triglyptidae	Triglypta	Triglypta haifanggouensis	A
Dp001/0060	Conchostraca	Triglyptidae	Triglypta	Triglypta haifanggouensis	A
Dp001/0060	Conchostraca	Triglyptidae	Triglypta	Triglypta haifanggouensis	A
Dp001/0060	Conchostraca	Triglyptidae	Triglypta	Triglypta haifanggouensis	A
Dp001/0060	Conchostraca	Triglyptidae	Triglypta	Triglypta haifanggouensis	A
Dp001/0060	Conchostraca	Triglyptidae	Triglypta	Triglypta haifanggouensis	B
Dp001/0060	Conchostraca	Triglyptidae	Triglypta	Triglypta haifanggouensis	B
Dp001/0060	Conchostraca	Triglyptidae	Triglypta	Triglypta haifanggouensis	E
Dp001/0060	Conchostraca	Triglyptidae	Triglypta	Triglypta haifanggouensis	E
Dp001/0061	Blattaria	Raphidiomimidae	Raphidiomimidae gen.nov.	Raphidiomimidae gen.nov. sp1.	B
Dp001/0062	Coleoptera(l)	Coptoclavidae(l)	Daohugounectes(l)	Daohugounectes primitinus(l)	B
Dp001/0062	Conchostraca	Triglyptidae	Triglypta	Triglypta haifanggouensis	A
Dp001/0062	Conchostraca	Triglyptidae	Triglypta	Triglypta haifanggouensis	A
Dp001/0062	Conchostraca	Triglyptidae	Triglypta	Triglypta haifanggouensis	A
Dp001/0062	Conchostraca	Triglyptidae	Triglypta	Triglypta haifanggouensis	A
Dp001/0062	Conchostraca	Triglyptidae	Triglypta	Triglypta haifanggouensis	A
Dp001/0063	Conchostraca	Triglyptidae	Triglypta	Triglypta haifanggouensis	A
Dp001/0063	Conchostraca	Triglyptidae	Triglypta	Triglypta haifanggouensis	A
Dp001/0063	Conchostraca	Triglyptidae	Triglypta	Triglypta haifanggouensis	A
Dp001/0063	Conchostraca	Triglyptidae	Triglypta	Triglypta haifanggouensis	A
Dp001/0063	Conchostraca	Triglyptidae	Triglypta	Triglypta haifanggouensis	A
Dp001/0063	Conchostraca	Triglyptidae	Triglypta	Triglypta haifanggouensis	B
Dp001/0063	Conchostraca	Triglyptidae	Triglypta	Triglypta haifanggouensis	C
Dp001/0063	Conchostraca	Triglyptidae	Triglypta	Triglypta haifanggouensis	C
Dp001/0063	Hemiptera	Corixidae	Yanliaocorixa	Yanliaocorixa chinensis	C
Dp001/0063	Conchostraca	Triglyptidae	Triglypta	Triglypta haifanggouensis	E
Dp001/0063	Diptera	Limoniidae	unknown	unknown	C
Dp001/0064	Mecoptera	Nannochoristidae	Itaphlebia	Itaphlebia amoena	A
Dp001/0065	Mecoptera	Bittacidae	Exilibittacus	Exilibittacus sp1.	B
Dp001/0066	unknown	unknown	unknown	unknown	E
Dp001/0066	Conchostraca	Triglyptidae	Triglypta	Triglypta haifanggouensis	A
Dp001/0066	Conchostraca	Triglyptidae	Triglypta	Triglypta haifanggouensis	A
Dp001/0066	Conchostraca	Triglyptidae	Triglypta	Triglypta haifanggouensis	A
Dp001/0066	Conchostraca	Triglyptidae	Triglypta	Triglypta haifanggouensis	A
Dp001/0066	Conchostraca	Triglyptidae	Triglypta	Triglypta haifanggouensis	A
Dp001/0066	Conchostraca	Triglyptidae	Triglypta	Triglypta haifanggouensis	A
Dp001/0066	Conchostraca	Triglyptidae	Triglypta	Triglypta haifanggouensis	A
Dp001/0066	Conchostraca	Triglyptidae	Triglypta	Triglypta haifanggouensis	A
Dp001/0066	Conchostraca	Triglyptidae	Triglypta	Triglypta haifanggouensis	A
Dp001/0066	Conchostraca	Triglyptidae	Triglypta	Triglypta haifanggouensis	A
Dp001/0066	Conchostraca	Triglyptidae	Triglypta	Triglypta haifanggouensis	A
Dp001/0066	Conchostraca	Triglyptidae	Triglypta	Triglypta haifanggouensis	A
Dp001/0066	Conchostraca	Triglyptidae	Triglypta	Triglypta haifanggouensis	A
Dp001/0066	Conchostraca	Triglyptidae	Triglypta	Triglypta haifanggouensis	A
Dp001/0066	Conchostraca	Triglyptidae	Triglypta	Triglypta haifanggouensis	A
Dp001/0066	Conchostraca	Triglyptidae	Triglypta	Triglypta haifanggouensis	A
Dp001/0066	Conchostraca	Triglyptidae	Triglypta	Triglypta haifanggouensis	A
Dp001/0066	Conchostraca	Triglyptidae	Triglypta	Triglypta haifanggouensis	A
Dp001/0066	Conchostraca	Triglyptidae	Triglypta	Triglypta haifanggouensis	A
Dp001/0066	Conchostraca	Triglyptidae	Triglypta	Triglypta haifanggouensis	A
Dp001/0066	Conchostraca	Triglyptidae	Triglypta	Triglypta haifanggouensis	D
Dp001/0066	Conchostraca	Triglyptidae	Triglypta	Triglypta haifanggouensis	E
Dp001/0067	Hemiptera	Corixidae	Yanliaocorixa	Yanliaocorixa chinensis	A
Dp001/0067	Hemiptera	Corixidae	Yanliaocorixa	Yanliaocorixa chinensis	A
Dp001/0067	Hemiptera	Corixidae	Yanliaocorixa	Yanliaocorixa chinensis	A
Dp001/0067	Conchostraca	Triglyptidae	Triglypta	Triglypta haifanggouensis	A
Dp001/0067	Conchostraca	Triglyptidae	Triglypta	Triglypta haifanggouensis	A
Dp001/0067	Conchostraca	Triglyptidae	Triglypta	Triglypta haifanggouensis	A
Dp001/0067	Conchostraca	Triglyptidae	Triglypta	Triglypta haifanggouensis	A
Dp001/0067	Conchostraca	Triglyptidae	Triglypta	Triglypta haifanggouensis	A
Dp001/0067	Conchostraca	Triglyptidae	Triglypta	Triglypta haifanggouensis	A
Dp001/0067	Conchostraca	Triglyptidae	Triglypta	Triglypta haifanggouensis	A
Dp001/0067	Conchostraca	Triglyptidae	Triglypta	Triglypta haifanggouensis	A
Dp001/0067	Conchostraca	Triglyptidae	Triglypta	Triglypta haifanggouensis	A
Dp001/0067	Conchostraca	Triglyptidae	Triglypta	Triglypta haifanggouensis	A
Dp001/0067	Conchostraca	Triglyptidae	Triglypta	Triglypta haifanggouensis	A
Dp001/0067	Conchostraca	Triglyptidae	Triglypta	Triglypta haifanggouensis	A
Dp001/0067	Conchostraca	Triglyptidae	Triglypta	Triglypta haifanggouensis	A
Dp001/0067	Conchostraca	Triglyptidae	Triglypta	Triglypta haifanggouensis	A
Dp001/0068	Conchostraca	Triglyptidae	Triglypta	Triglypta haifanggouensis	A
Dp001/0068	Conchostraca	Triglyptidae	Triglypta	Triglypta haifanggouensis	A
Dp001/0068	Conchostraca	Triglyptidae	Triglypta	Triglypta haifanggouensis	A
Dp001/0068	Conchostraca	Triglyptidae	Triglypta	Triglypta haifanggouensis	A
Dp001/0068	Conchostraca	Triglyptidae	Triglypta	Triglypta haifanggouensis	A
Dp001/0068	Conchostraca	Triglyptidae	Triglypta	Triglypta haifanggouensis	A
Dp001/0068	Conchostraca	Triglyptidae	Triglypta	Triglypta haifanggouensis	A
Dp001/0068	Conchostraca	Triglyptidae	Triglypta	Triglypta haifanggouensis	A
Dp001/0068	Conchostraca	Triglyptidae	Triglypta	Triglypta haifanggouensis	A
Dp001/0068	Conchostraca	Triglyptidae	Triglypta	Triglypta haifanggouensis	A
Dp001/0068	Conchostraca	Triglyptidae	Triglypta	Triglypta haifanggouensis	A
Dp001/0068	Conchostraca	Triglyptidae	Triglypta	Triglypta haifanggouensis	A
Dp001/0068	Conchostraca	Triglyptidae	Triglypta	Triglypta haifanggouensis	A
Dp001/0068	Conchostraca	Triglyptidae	Triglypta	Triglypta haifanggouensis	A
Dp001/0068	Conchostraca	Triglyptidae	Triglypta	Triglypta haifanggouensis	B
Dp001/0068	Conchostraca	Triglyptidae	Triglypta	Triglypta haifanggouensis	B
Dp001/0068	Conchostraca	Triglyptidae	Triglypta	Triglypta haifanggouensis	B
Dp001/0068	Conchostraca	Triglyptidae	Triglypta	Triglypta haifanggouensis	D
Dp001/0068	Conchostraca	Triglyptidae	Triglypta	Triglypta haifanggouensis	D
Dp001/0068	Conchostraca	Triglyptidae	Triglypta	Triglypta haifanggouensis	D
Dp001/0068	Conchostraca	Triglyptidae	Triglypta	Triglypta haifanggouensis	E
Dp001/0068	Conchostraca	Triglyptidae	Triglypta	Triglypta haifanggouensis	E
Dp001/0069	unknown	unknown	unknown	unknown	E
Dp001/0069	unknown	unknown	unknown	unknown	E
Dp001/0069	Conchostraca	Triglyptidae	Triglypta	Triglypta haifanggouensis	A
Dp001/0069	Conchostraca	Triglyptidae	Triglypta	Triglypta haifanggouensis	A
Dp001/0069	Conchostraca	Triglyptidae	Triglypta	Triglypta haifanggouensis	A
Dp001/0069	Conchostraca	Triglyptidae	Triglypta	Triglypta haifanggouensis	A
Dp001/0069	Conchostraca	Triglyptidae	Triglypta	Triglypta haifanggouensis	A
Dp001/0069	Conchostraca	Triglyptidae	Triglypta	Triglypta haifanggouensis	A
Dp001/0069	Conchostraca	Triglyptidae	Triglypta	Triglypta haifanggouensis	A
Dp001/0069	Conchostraca	Triglyptidae	Triglypta	Triglypta haifanggouensis	A
Dp001/0069	Conchostraca	Triglyptidae	Triglypta	Triglypta haifanggouensis	A
Dp001/0069	Conchostraca	Triglyptidae	Triglypta	Triglypta haifanggouensis	A
Dp001/0069	Conchostraca	Triglyptidae	Triglypta	Triglypta haifanggouensis	A
Dp001/0069	Conchostraca	Triglyptidae	Triglypta	Triglypta haifanggouensis	A
Dp001/0069	Conchostraca	Triglyptidae	Triglypta	Triglypta haifanggouensis	A
Dp001/0069	Conchostraca	Triglyptidae	Triglypta	Triglypta haifanggouensis	A
Dp001/0069	Conchostraca	Triglyptidae	Triglypta	Triglypta haifanggouensis	A
Dp001/0069	Conchostraca	Triglyptidae	Triglypta	Triglypta haifanggouensis	A
Dp001/0069	Conchostraca	Triglyptidae	Triglypta	Triglypta haifanggouensis	A
Dp001/0069	Conchostraca	Triglyptidae	Triglypta	Triglypta haifanggouensis	A
Dp001/0069	Conchostraca	Triglyptidae	Triglypta	Triglypta haifanggouensis	A
Dp001/0069	Conchostraca	Triglyptidae	Triglypta	Triglypta haifanggouensis	A
Dp001/0069	Conchostraca	Triglyptidae	Triglypta	Triglypta haifanggouensis	A
Dp001/0069	Conchostraca	Triglyptidae	Triglypta	Triglypta haifanggouensis	A
Dp001/0069	Conchostraca	Triglyptidae	Triglypta	Triglypta haifanggouensis	A
Dp001/0069	Conchostraca	Triglyptidae	Triglypta	Triglypta haifanggouensis	A
Dp001/0069	Conchostraca	Triglyptidae	Triglypta	Triglypta haifanggouensis	A
Dp001/0069	Conchostraca	Triglyptidae	Triglypta	Triglypta haifanggouensis	A
Dp001/0069	Conchostraca	Triglyptidae	Triglypta	Triglypta haifanggouensis	A
Dp001/0069	Conchostraca	Triglyptidae	Triglypta	Triglypta haifanggouensis	A
Dp001/0069	Conchostraca	Triglyptidae	Triglypta	Triglypta haifanggouensis	A
Dp001/0069	Conchostraca	Triglyptidae	Triglypta	Triglypta haifanggouensis	A
Dp001/0069	Conchostraca	Triglyptidae	Triglypta	Triglypta haifanggouensis	A
Dp001/0069	Conchostraca	Triglyptidae	Triglypta	Triglypta haifanggouensis	A
Dp001/0069	Conchostraca	Triglyptidae	Triglypta	Triglypta haifanggouensis	A
Dp001/0069	Conchostraca	Triglyptidae	Triglypta	Triglypta haifanggouensis	A
Dp001/0069	Conchostraca	Triglyptidae	Triglypta	Triglypta haifanggouensis	A
Dp001/0069	Conchostraca	Triglyptidae	Triglypta	Triglypta haifanggouensis	A
Dp001/0069	Conchostraca	Triglyptidae	Triglypta	Triglypta haifanggouensis	A
Dp001/0069	Conchostraca	Triglyptidae	Triglypta	Triglypta haifanggouensis	A
Dp001/0069	Conchostraca	Triglyptidae	Triglypta	Triglypta haifanggouensis	A
Dp001/0069	Conchostraca	Triglyptidae	Triglypta	Triglypta haifanggouensis	A
Dp001/0069	Conchostraca	Triglyptidae	Triglypta	Triglypta haifanggouensis	A
Dp001/0069	Conchostraca	Triglyptidae	Triglypta	Triglypta haifanggouensis	A
Dp001/0069	Conchostraca	Triglyptidae	Triglypta	Triglypta haifanggouensis	A
Dp001/0069	Conchostraca	Triglyptidae	Triglypta	Triglypta haifanggouensis	A
Dp001/0069	Conchostraca	Triglyptidae	Triglypta	Triglypta haifanggouensis	A
Dp001/0069	Conchostraca	Triglyptidae	Triglypta	Triglypta haifanggouensis	A
Dp001/0069	Conchostraca	Triglyptidae	Triglypta	Triglypta haifanggouensis	A
Dp001/0069	Conchostraca	Triglyptidae	Triglypta	Triglypta haifanggouensis	A
Dp001/0069	Conchostraca	Triglyptidae	Triglypta	Triglypta haifanggouensis	A
Dp001/0069	Conchostraca	Triglyptidae	Triglypta	Triglypta haifanggouensis	A
Dp001/0069	Conchostraca	Triglyptidae	Triglypta	Triglypta haifanggouensis	A
Dp001/0069	Conchostraca	Triglyptidae	Triglypta	Triglypta haifanggouensis	B
Dp001/0069	Conchostraca	Triglyptidae	Triglypta	Triglypta haifanggouensis	B
Dp001/0069	Conchostraca	Triglyptidae	Triglypta	Triglypta haifanggouensis	B
Dp001/0069	Conchostraca	Triglyptidae	Triglypta	Triglypta haifanggouensis	B
Dp001/0069	Conchostraca	Triglyptidae	Triglypta	Triglypta haifanggouensis	D
Dp001/0069	Conchostraca	Triglyptidae	Triglypta	Triglypta haifanggouensis	D
Dp001/0069	Conchostraca	Triglyptidae	Triglypta	Triglypta haifanggouensis	D
Dp001/0069	Conchostraca	Triglyptidae	Triglypta	Triglypta haifanggouensis	E
Dp001/0069	Conchostraca	Triglyptidae	Triglypta	Triglypta haifanggouensis	E
Dp001/0069	Conchostraca	Triglyptidae	Triglypta	Triglypta haifanggouensis	E
Dp001/0070	Hemiptera	Pachymeridiidae	unknown	unknown	C
Dp001/0070	Conchostraca	Triglyptidae	Triglypta	Triglypta haifanggouensis	A
Dp001/0070	Conchostraca	Triglyptidae	Triglypta	Triglypta haifanggouensis	A
Dp001/0070	Conchostraca	Triglyptidae	Triglypta	Triglypta haifanggouensis	A
Dp001/0070	Conchostraca	Triglyptidae	Triglypta	Triglypta haifanggouensis	A
Dp001/0070	Conchostraca	Triglyptidae	Triglypta	Triglypta haifanggouensis	A
Dp001/0070	Conchostraca	Triglyptidae	Triglypta	Triglypta haifanggouensis	A
Dp001/0070	Conchostraca	Triglyptidae	Triglypta	Triglypta haifanggouensis	A
Dp001/0070	Conchostraca	Triglyptidae	Triglypta	Triglypta haifanggouensis	A
Dp001/0070	Conchostraca	Triglyptidae	Triglypta	Triglypta haifanggouensis	A
Dp001/0070	Conchostraca	Triglyptidae	Triglypta	Triglypta haifanggouensis	A
Dp001/0070	Conchostraca	Triglyptidae	Triglypta	Triglypta haifanggouensis	A
Dp001/0070	Conchostraca	Triglyptidae	Triglypta	Triglypta haifanggouensis	A
Dp001/0070	Conchostraca	Triglyptidae	Triglypta	Triglypta haifanggouensis	A
Dp001/0070	Conchostraca	Triglyptidae	Triglypta	Triglypta haifanggouensis	A
Dp001/0070	Conchostraca	Triglyptidae	Triglypta	Triglypta haifanggouensis	A
Dp001/0070	Conchostraca	Triglyptidae	Triglypta	Triglypta haifanggouensis	A
Dp001/0070	Conchostraca	Triglyptidae	Triglypta	Triglypta haifanggouensis	A
Dp001/0070	Conchostraca	Triglyptidae	Triglypta	Triglypta haifanggouensis	A
Dp001/0070	Conchostraca	Triglyptidae	Triglypta	Triglypta haifanggouensis	A
Dp001/0070	Conchostraca	Triglyptidae	Triglypta	Triglypta haifanggouensis	A
Dp001/0070	Conchostraca	Triglyptidae	Triglypta	Triglypta haifanggouensis	A
Dp001/0070	Conchostraca	Triglyptidae	Triglypta	Triglypta haifanggouensis	A
Dp001/0070	Conchostraca	Triglyptidae	Triglypta	Triglypta haifanggouensis	A
Dp001/0070	Conchostraca	Triglyptidae	Triglypta	Triglypta haifanggouensis	A
Dp001/0070	Conchostraca	Triglyptidae	Triglypta	Triglypta haifanggouensis	A
Dp001/0070	Conchostraca	Triglyptidae	Triglypta	Triglypta haifanggouensis	A
Dp001/0070	Conchostraca	Triglyptidae	Triglypta	Triglypta haifanggouensis	A
Dp001/0070	Conchostraca	Triglyptidae	Triglypta	Triglypta haifanggouensis	A
Dp001/0070	Conchostraca	Triglyptidae	Triglypta	Triglypta haifanggouensis	A
Dp001/0070	Conchostraca	Triglyptidae	Triglypta	Triglypta haifanggouensis	A
Dp001/0070	Conchostraca	Triglyptidae	Triglypta	Triglypta haifanggouensis	A
Dp001/0070	Conchostraca	Triglyptidae	Triglypta	Triglypta haifanggouensis	A
Dp001/0070	Conchostraca	Triglyptidae	Triglypta	Triglypta haifanggouensis	A
Dp001/0070	Conchostraca	Triglyptidae	Triglypta	Triglypta haifanggouensis	A
Dp001/0070	Conchostraca	Triglyptidae	Triglypta	Triglypta haifanggouensis	A
Dp001/0070	Conchostraca	Triglyptidae	Triglypta	Triglypta haifanggouensis	A
Dp001/0070	Conchostraca	Triglyptidae	Triglypta	Triglypta haifanggouensis	A
Dp001/0070	Conchostraca	Triglyptidae	Triglypta	Triglypta haifanggouensis	A
Dp001/0070	Conchostraca	Triglyptidae	Triglypta	Triglypta haifanggouensis	A
Dp001/0070	Conchostraca	Triglyptidae	Triglypta	Triglypta haifanggouensis	A
Dp001/0070	Conchostraca	Triglyptidae	Triglypta	Triglypta haifanggouensis	B
Dp001/0070	Conchostraca	Triglyptidae	Triglypta	Triglypta haifanggouensis	E
Dp001/0071	Conchostraca	Triglyptidae	Triglypta	Triglypta haifanggouensis	E
Dp001/0071	Hemiptera	Procercopidae	Juroceropis	Juroceropis grandis	A
Dp001/0071	Conchostraca	Triglyptidae	Triglypta	Triglypta haifanggouensis	A
Dp001/0071	Conchostraca	Triglyptidae	Triglypta	Triglypta haifanggouensis	A
Dp001/0071	Conchostraca	Triglyptidae	Triglypta	Triglypta haifanggouensis	A
Dp001/0071	Conchostraca	Triglyptidae	Triglypta	Triglypta haifanggouensis	A
Dp001/0071	Conchostraca	Triglyptidae	Triglypta	Triglypta haifanggouensis	A
Dp001/0071	Conchostraca	Triglyptidae	Triglypta	Triglypta haifanggouensis	A
Dp001/0071	Conchostraca	Triglyptidae	Triglypta	Triglypta haifanggouensis	A
Dp001/0071	Conchostraca	Triglyptidae	Triglypta	Triglypta haifanggouensis	A
Dp001/0071	Conchostraca	Triglyptidae	Triglypta	Triglypta haifanggouensis	A
Dp001/0071	Conchostraca	Triglyptidae	Triglypta	Triglypta haifanggouensis	A
Dp001/0071	Conchostraca	Triglyptidae	Triglypta	Triglypta haifanggouensis	A
Dp001/0071	Conchostraca	Triglyptidae	Triglypta	Triglypta haifanggouensis	A
Dp001/0071	Conchostraca	Triglyptidae	Triglypta	Triglypta haifanggouensis	A
Dp001/0071	Conchostraca	Triglyptidae	Triglypta	Triglypta haifanggouensis	A
Dp001/0071	Conchostraca	Triglyptidae	Triglypta	Triglypta haifanggouensis	A
Dp001/0071	Conchostraca	Triglyptidae	Triglypta	Triglypta haifanggouensis	A
Dp001/0071	Conchostraca	Triglyptidae	Triglypta	Triglypta haifanggouensis	A
Dp001/0071	Conchostraca	Triglyptidae	Triglypta	Triglypta haifanggouensis	A
Dp001/0071	Conchostraca	Triglyptidae	Triglypta	Triglypta haifanggouensis	A
Dp001/0071	Conchostraca	Triglyptidae	Triglypta	Triglypta haifanggouensis	A
Dp001/0071	Conchostraca	Triglyptidae	Triglypta	Triglypta haifanggouensis	A
Dp001/0071	Conchostraca	Triglyptidae	Triglypta	Triglypta haifanggouensis	B
Dp001/0071	Conchostraca	Triglyptidae	Triglypta	Triglypta haifanggouensis	B
Dp001/0071	Conchostraca	Triglyptidae	Triglypta	Triglypta haifanggouensis	B
Dp001/0071	Conchostraca	Triglyptidae	Triglypta	Triglypta haifanggouensis	B
Dp001/0071	Conchostraca	Triglyptidae	Triglypta	Triglypta haifanggouensis	B
Dp001/0071	Conchostraca	Triglyptidae	Triglypta	Triglypta haifanggouensis	C
Dp001/0071	Conchostraca	Triglyptidae	Triglypta	Triglypta haifanggouensis	C
Dp001/0071	Conchostraca	Triglyptidae	Triglypta	Triglypta haifanggouensis	C
Dp001/0071	Conchostraca	Triglyptidae	Triglypta	Triglypta haifanggouensis	C
Dp001/0071	Conchostraca	Triglyptidae	Triglypta	Triglypta haifanggouensis	C
Dp001/0071	Conchostraca	Triglyptidae	Triglypta	Triglypta haifanggouensis	D
Dp001/0071	Conchostraca	Triglyptidae	Triglypta	Triglypta haifanggouensis	D
Dp001/0071	Conchostraca	Triglyptidae	Triglypta	Triglypta haifanggouensis	D
Dp001/0071	Conchostraca	Triglyptidae	Triglypta	Triglypta haifanggouensis	D
Dp001/0071	Conchostraca	Triglyptidae	Triglypta	Triglypta haifanggouensis	D
Dp001/0071	Conchostraca	Triglyptidae	Triglypta	Triglypta haifanggouensis	E
Dp001/0071	Conchostraca	Triglyptidae	Triglypta	Triglypta haifanggouensis	E
Dp001/0072	Ephemeroptera(l)	Hexagenitidae(l)	Shantous(l)	Shantous lacustris(l)	B
Dp001/0072	Hemiptera	Procercopidae	Juroceropis	Juroceropis grandis	A
Dp001/0072	unknown	unknown	unknown	unknown	E
Dp001/0072	Conchostraca	Triglyptidae	Triglypta	Triglypta haifanggouensis	A
Dp001/0072	Conchostraca	Triglyptidae	Triglypta	Triglypta haifanggouensis	A
Dp001/0072	Conchostraca	Triglyptidae	Triglypta	Triglypta haifanggouensis	A
Dp001/0072	Conchostraca	Triglyptidae	Triglypta	Triglypta haifanggouensis	A
Dp001/0072	Conchostraca	Triglyptidae	Triglypta	Triglypta haifanggouensis	A
Dp001/0072	Conchostraca	Triglyptidae	Triglypta	Triglypta haifanggouensis	A
Dp001/0072	Conchostraca	Triglyptidae	Triglypta	Triglypta haifanggouensis	A
Dp001/0072	Conchostraca	Triglyptidae	Triglypta	Triglypta haifanggouensis	A
Dp001/0072	Conchostraca	Triglyptidae	Triglypta	Triglypta haifanggouensis	A
Dp001/0072	Conchostraca	Triglyptidae	Triglypta	Triglypta haifanggouensis	A
Dp001/0072	Conchostraca	Triglyptidae	Triglypta	Triglypta haifanggouensis	A
Dp001/0072	Conchostraca	Triglyptidae	Triglypta	Triglypta haifanggouensis	A
Dp001/0072	Conchostraca	Triglyptidae	Triglypta	Triglypta haifanggouensis	A
Dp001/0072	Conchostraca	Triglyptidae	Triglypta	Triglypta haifanggouensis	A
Dp001/0072	Conchostraca	Triglyptidae	Triglypta	Triglypta haifanggouensis	A
Dp001/0072	Conchostraca	Triglyptidae	Triglypta	Triglypta haifanggouensis	A
Dp001/0072	Conchostraca	Triglyptidae	Triglypta	Triglypta haifanggouensis	A
Dp001/0072	Conchostraca	Triglyptidae	Triglypta	Triglypta haifanggouensis	A
Dp001/0072	Conchostraca	Triglyptidae	Triglypta	Triglypta haifanggouensis	A
Dp001/0072	Conchostraca	Triglyptidae	Triglypta	Triglypta haifanggouensis	A
Dp001/0072	Conchostraca	Triglyptidae	Triglypta	Triglypta haifanggouensis	A
Dp001/0072	Conchostraca	Triglyptidae	Triglypta	Triglypta haifanggouensis	A
Dp001/0072	Conchostraca	Triglyptidae	Triglypta	Triglypta haifanggouensis	B
Dp001/0072	Conchostraca	Triglyptidae	Triglypta	Triglypta haifanggouensis	B
Dp001/0072	Conchostraca	Triglyptidae	Triglypta	Triglypta haifanggouensis	B
Dp001/0072	Conchostraca	Triglyptidae	Triglypta	Triglypta haifanggouensis	B
Dp001/0072	Conchostraca	Triglyptidae	Triglypta	Triglypta haifanggouensis	B
Dp001/0072	Conchostraca	Triglyptidae	Triglypta	Triglypta haifanggouensis	E
Dp001/0072	Conchostraca	Triglyptidae	Triglypta	Triglypta haifanggouensis	E
Dp001/0072	Conchostraca	Triglyptidae	Triglypta	Triglypta haifanggouensis	E
Dp001/0073	unknown	unknown	unknown	unknown	E
Dp001/0074	Conchostraca	Triglyptidae	Triglypta	Triglypta haifanggouensis	D
Dp001/0074	Conchostraca	Triglyptidae	Triglypta	Triglypta haifanggouensis	D
Dp001/0074	Conchostraca	Triglyptidae	Triglypta	Triglypta haifanggouensis	D
Dp001/0074	Conchostraca	Triglyptidae	Triglypta	Triglypta haifanggouensis	D
Dp001/0074	Conchostraca	Triglyptidae	Triglypta	Triglypta haifanggouensis	E
Dp001/0074	Conchostraca	Triglyptidae	Triglypta	Triglypta haifanggouensis	E
Dp001/0074	Blattaria	Raphidiomimidae	Raphidiomimidae gen.nov.	Raphidiomimidae gen.nov. sp1.	A
Dp001/0074	Conchostraca	Triglyptidae	Triglypta	Triglypta haifanggouensis	A
Dp001/0074	Conchostraca	Triglyptidae	Triglypta	Triglypta haifanggouensis	A
Dp001/0074	Conchostraca	Triglyptidae	Triglypta	Triglypta haifanggouensis	A
Dp001/0074	Conchostraca	Triglyptidae	Triglypta	Triglypta haifanggouensis	A
Dp001/0074	Conchostraca	Triglyptidae	Triglypta	Triglypta haifanggouensis	A
Dp001/0074	Conchostraca	Triglyptidae	Triglypta	Triglypta haifanggouensis	A
Dp001/0074	Conchostraca	Triglyptidae	Triglypta	Triglypta haifanggouensis	A
Dp001/0074	Conchostraca	Triglyptidae	Triglypta	Triglypta haifanggouensis	A
Dp001/0074	Conchostraca	Triglyptidae	Triglypta	Triglypta haifanggouensis	A
Dp001/0074	Conchostraca	Triglyptidae	Triglypta	Triglypta haifanggouensis	A
Dp001/0074	Conchostraca	Triglyptidae	Triglypta	Triglypta haifanggouensis	A
Dp001/0074	Conchostraca	Triglyptidae	Triglypta	Triglypta haifanggouensis	A
Dp001/0075	Conchostraca	Triglyptidae	Triglypta	Triglypta haifanggouensis	A
Dp001/0075	Conchostraca	Triglyptidae	Triglypta	Triglypta haifanggouensis	A
Dp001/0075	Conchostraca	Triglyptidae	Triglypta	Triglypta haifanggouensis	B
Dp001/0075	Conchostraca	Triglyptidae	Triglypta	Triglypta haifanggouensis	E
Dp001/0075	Conchostraca	Triglyptidae	Triglypta	Triglypta haifanggouensis	E
Dp001/0075	Conchostraca	Triglyptidae	Triglypta	Triglypta haifanggouensis	E
Dp001/0075	Hemiptera	Sinoalidae	Jiania	Jiania gracila	A
Dp001/0075	Conchostraca	Triglyptidae	Triglypta	Triglypta haifanggouensis	A
Dp001/0075	Conchostraca	Triglyptidae	Triglypta	Triglypta haifanggouensis	A
Dp001/0075	Conchostraca	Triglyptidae	Triglypta	Triglypta haifanggouensis	A
Dp001/0075	Conchostraca	Triglyptidae	Triglypta	Triglypta haifanggouensis	E
Dp001/0075	Conchostraca	Triglyptidae	Triglypta	Triglypta haifanggouensis	D
Dp001/0075	Conchostraca	Triglyptidae	Triglypta	Triglypta haifanggouensis	E
Dp001/0075	unknown	unknown	unknown	unknown	E
Dp001/0075	Conchostraca	Triglyptidae	Triglypta	Triglypta haifanggouensis	A
Dp001/0075	Conchostraca	Triglyptidae	Triglypta	Triglypta haifanggouensis	A
Dp001/0075	Conchostraca	Triglyptidae	Triglypta	Triglypta haifanggouensis	A
Dp001/0075	Conchostraca	Triglyptidae	Triglypta	Triglypta haifanggouensis	E
Dp001/0075	Conchostraca	Triglyptidae	Triglypta	Triglypta haifanggouensis	E
Dp001/0075	unknown	unknown	unknown	unknown	E
Dp001/0075	Conchostraca	Triglyptidae	Triglypta	Triglypta haifanggouensis	A
Dp001/0075	Conchostraca	Triglyptidae	Triglypta	Triglypta haifanggouensis	A
Dp001/0075	Conchostraca	Triglyptidae	Triglypta	Triglypta haifanggouensis	A
Dp001/0075	Conchostraca	Triglyptidae	Triglypta	Triglypta haifanggouensis	A
Dp001/0075	Conchostraca	Triglyptidae	Triglypta	Triglypta haifanggouensis	A
Dp001/0075	Conchostraca	Triglyptidae	Triglypta	Triglypta haifanggouensis	E
Dp001/0075	Conchostraca	Triglyptidae	Triglypta	Triglypta haifanggouensis	E
Dp001/0075	Conchostraca	Triglyptidae	Triglypta	Triglypta haifanggouensis	E
Dp001/0076	Diptera	Archisargidae	unknown	unknown	B
Dp001/0076	Conchostraca	Triglyptidae	Triglypta	Triglypta haifanggouensis	A
Dp001/0076	Conchostraca	Triglyptidae	Triglypta	Triglypta haifanggouensis	A
Dp001/0076	Conchostraca	Triglyptidae	Triglypta	Triglypta haifanggouensis	A
Dp001/0076	Conchostraca	Triglyptidae	Triglypta	Triglypta haifanggouensis	A
Dp001/0076	Conchostraca	Triglyptidae	Triglypta	Triglypta haifanggouensis	A
Dp001/0076	Conchostraca	Triglyptidae	Triglypta	Triglypta haifanggouensis	A
Dp001/0076	Conchostraca	Triglyptidae	Triglypta	Triglypta haifanggouensis	A
Dp001/0076	Conchostraca	Triglyptidae	Triglypta	Triglypta haifanggouensis	A
Dp001/0076	Conchostraca	Triglyptidae	Triglypta	Triglypta haifanggouensis	A
Dp001/0076	Conchostraca	Triglyptidae	Triglypta	Triglypta haifanggouensis	A
Dp001/0076	Conchostraca	Triglyptidae	Triglypta	Triglypta haifanggouensis	A
Dp001/0076	Conchostraca	Triglyptidae	Triglypta	Triglypta haifanggouensis	A
Dp001/0076	Conchostraca	Triglyptidae	Triglypta	Triglypta haifanggouensis	A
Dp001/0076	Conchostraca	Triglyptidae	Triglypta	Triglypta haifanggouensis	A
Dp001/0076	Conchostraca	Triglyptidae	Triglypta	Triglypta haifanggouensis	A
Dp001/0076	Conchostraca	Triglyptidae	Triglypta	Triglypta haifanggouensis	A
Dp001/0076	Conchostraca	Triglyptidae	Triglypta	Triglypta haifanggouensis	A
Dp001/0076	Conchostraca	Triglyptidae	Triglypta	Triglypta haifanggouensis	A
Dp001/0076	Conchostraca	Triglyptidae	Triglypta	Triglypta haifanggouensis	A
Dp001/0076	Conchostraca	Triglyptidae	Triglypta	Triglypta haifanggouensis	A
Dp001/0076	Conchostraca	Triglyptidae	Triglypta	Triglypta haifanggouensis	A
Dp001/0076	Conchostraca	Triglyptidae	Triglypta	Triglypta haifanggouensis	A
Dp001/0076	Conchostraca	Triglyptidae	Triglypta	Triglypta haifanggouensis	A
Dp001/0076	Conchostraca	Triglyptidae	Triglypta	Triglypta haifanggouensis	A
Dp001/0076	Conchostraca	Triglyptidae	Triglypta	Triglypta haifanggouensis	A
Dp001/0076	Conchostraca	Triglyptidae	Triglypta	Triglypta haifanggouensis	A
Dp001/0076	Conchostraca	Triglyptidae	Triglypta	Triglypta haifanggouensis	A
Dp001/0076	Conchostraca	Triglyptidae	Triglypta	Triglypta haifanggouensis	A
Dp001/0076	Conchostraca	Triglyptidae	Triglypta	Triglypta haifanggouensis	A
Dp001/0076	Conchostraca	Triglyptidae	Triglypta	Triglypta haifanggouensis	A
Dp001/0076	Conchostraca	Triglyptidae	Triglypta	Triglypta haifanggouensis	A
Dp001/0076	Conchostraca	Triglyptidae	Triglypta	Triglypta haifanggouensis	A
Dp001/0076	Conchostraca	Triglyptidae	Triglypta	Triglypta haifanggouensis	A
Dp001/0076	Conchostraca	Triglyptidae	Triglypta	Triglypta haifanggouensis	A
Dp001/0076	Conchostraca	Triglyptidae	Triglypta	Triglypta haifanggouensis	A
Dp001/0076	Conchostraca	Triglyptidae	Triglypta	Triglypta haifanggouensis	B
Dp001/0077	Conchostraca	Triglyptidae	Triglypta	Triglypta haifanggouensis	E
Dp001/0077	Conchostraca	Triglyptidae	Triglypta	Triglypta haifanggouensis	E
Dp001/0077	Conchostraca	Triglyptidae	Triglypta	Triglypta haifanggouensis	E
Dp001/0077	unknown	unknown	unknown	unknown	E
Dp001/0077	Conchostraca	Triglyptidae	Triglypta	Triglypta haifanggouensis	A
Dp001/0077	Conchostraca	Triglyptidae	Triglypta	Triglypta haifanggouensis	A
Dp001/0077	Conchostraca	Triglyptidae	Triglypta	Triglypta haifanggouensis	A
Dp001/0077	Conchostraca	Triglyptidae	Triglypta	Triglypta haifanggouensis	A
Dp001/0077	Conchostraca	Triglyptidae	Triglypta	Triglypta haifanggouensis	E
Dp001/0077	unknown	unknown	unknown	unknown	C
Dp001/0077	Conchostraca	Triglyptidae	Triglypta	Triglypta haifanggouensis	A
Dp001/0077	Conchostraca	Triglyptidae	Triglypta	Triglypta haifanggouensis	A
Dp001/0077	Conchostraca	Triglyptidae	Triglypta	Triglypta haifanggouensis	E
Dp001/0077	Conchostraca	Triglyptidae	Triglypta	Triglypta haifanggouensis	E
Dp001/0077	Hemiptera	Corixidae	Yanliaocorixa	Yanliaocorixa chinensis	A
Dp001/0077	Hemiptera	Corixidae	Yanliaocorixa	Yanliaocorixa chinensis	B
Dp001/0077	Conchostraca	Triglyptidae	Triglypta	Triglypta haifanggouensis	A
Dp001/0078	Conchostraca	Triglyptidae	Triglypta	Triglypta haifanggouensis	A
Dp001/0078	Conchostraca	Triglyptidae	Triglypta	Triglypta haifanggouensis	A
Dp001/0078	Conchostraca	Triglyptidae	Triglypta	Triglypta haifanggouensis	A
Dp001/0078	Conchostraca	Triglyptidae	Triglypta	Triglypta haifanggouensis	A
Dp001/0078	Conchostraca	Triglyptidae	Triglypta	Triglypta haifanggouensis	A
Dp001/0078	Conchostraca	Triglyptidae	Triglypta	Triglypta haifanggouensis	A
Dp001/0078	Conchostraca	Triglyptidae	Triglypta	Triglypta haifanggouensis	A
Dp001/0078	Conchostraca	Triglyptidae	Triglypta	Triglypta haifanggouensis	A
Dp001/0078	Conchostraca	Triglyptidae	Triglypta	Triglypta haifanggouensis	A
Dp001/0078	Conchostraca	Triglyptidae	Triglypta	Triglypta haifanggouensis	A
Dp001/0078	Conchostraca	Triglyptidae	Triglypta	Triglypta haifanggouensis	A
Dp001/0078	Conchostraca	Triglyptidae	Triglypta	Triglypta haifanggouensis	A
Dp001/0078	Conchostraca	Triglyptidae	Triglypta	Triglypta haifanggouensis	A
Dp001/0078	Conchostraca	Triglyptidae	Triglypta	Triglypta haifanggouensis	A
Dp001/0078	Conchostraca	Triglyptidae	Triglypta	Triglypta haifanggouensis	B
Dp001/0078	Conchostraca	Triglyptidae	Triglypta	Triglypta haifanggouensis	D
Dp001/0078	Conchostraca	Triglyptidae	Triglypta	Triglypta haifanggouensis	D
Dp001/0078	Conchostraca	Triglyptidae	Triglypta	Triglypta haifanggouensis	E
Dp001/0078	unknown	unknown	unknown	unknown	E
Dp001/0078	Conchostraca	Triglyptidae	Triglypta	Triglypta haifanggouensis	A
Dp001/0078	Conchostraca	Triglyptidae	Triglypta	Triglypta haifanggouensis	A
Dp001/0078	Conchostraca	Triglyptidae	Triglypta	Triglypta haifanggouensis	A
Dp001/0078	Conchostraca	Triglyptidae	Triglypta	Triglypta haifanggouensis	A
Dp001/0078	Conchostraca	Triglyptidae	Triglypta	Triglypta haifanggouensis	A
Dp001/0078	Conchostraca	Triglyptidae	Triglypta	Triglypta haifanggouensis	E
Dp001/0078	Conchostraca	Triglyptidae	Triglypta	Triglypta haifanggouensis	E
Dp001/0079	Hemiptera	Corixidae	Yanliaocorixa	Yanliaocorixa chinensis	A
Dp001/0079	Hemiptera	Corixidae	Yanliaocorixa	Yanliaocorixa chinensis	A
Dp001/0079	Hemiptera	Corixidae	Yanliaocorixa	Yanliaocorixa chinensis	B
Dp001/0079	Hemiptera	Corixidae	Yanliaocorixa	Yanliaocorixa chinensis	B
Dp001/0079	Mecoptera	Orthophlebiidae	Orthophlebia	Orthophlebia sp1.	A
Dp001/0079	unknown	unknown	unknown	unknown	E
Dp001/0080	unknown	unknown	unknown	unknown	D
Dp001/0080	Hemiptera	Corixidae	Yanliaocorixa	Yanliaocorixa chinensis	A
Dp001/0080	unknown	unknown	unknown	unknown	E
Dp001/0080	Hemiptera	Corixidae	Yanliaocorixa	Yanliaocorixa chinensis	A
Dp001/0080	Hemiptera	Corixidae	Yanliaocorixa	Yanliaocorixa chinensis	A
Dp001/0080	Hemiptera	Corixidae	Yanliaocorixa	Yanliaocorixa chinensis	A
Dp001/0080	Hemiptera	Corixidae	Yanliaocorixa	Yanliaocorixa chinensis	B
Dp001/0080	unknown	unknown	unknown	unknown	E
Dp001/0080	Hemiptera	Corixidae	Yanliaocorixa	Yanliaocorixa chinensis	A
Dp001/0080	Hemiptera	Corixidae	Yanliaocorixa	Yanliaocorixa chinensis	A
Dp001/0080	Hemiptera	Corixidae	Yanliaocorixa	Yanliaocorixa chinensis	A
Dp001/0080	Hemiptera	Corixidae	Yanliaocorixa	Yanliaocorixa chinensis	B
Dp001/0080	Neuroptera	Osmylidae	Nilionymphes	Nilionymphes pulchella	E
DP001/0081	Hymenoptera	Ephialtitidae	Sessiliventer	Sessiliventer macrurus	B
Dp001/0081	unknown	unknown	unknown	unknown	E
Dp001/0081	unknown	unknown	unknown	unknown	E
Dp001/0082	Hemiptera	Corixidae	Yanliaocorixa	Yanliaocorixa chinensis	A
Dp001/0082	Plecoptera	Pronemouridae	Pronemoura	unknown	B
Dp001/0083	Mecoptera	Nannochoristidae	Itaphlebia	Itaphlebia amoena	B
Dp001/0084	Hymenoptera	Xyelidae	unknown	unknown	A
Dp001/0084	Hemiptera	Corixidae	Yanliaocorixa	Yanliaocorixa chinensis	A
Dp001/0084	Hemiptera	Corixidae	Yanliaocorixa	Yanliaocorixa chinensis	A
Dp001/0084	Hemiptera	Rhopalidae	Rhopalidae gen.nov.	Rhopalidae gen.nov. sp1.	A
Dp001/0084	Hemiptera	Corixidae	Yanliaocorixa	Yanliaocorixa chinensis	A
Dp001/0084	Diptera	Protorhyphidae	Protorhyphus	Protorhyphus liaoningicus	C
Dp001/0084	Diptera	Protorhyphidae	Protorhyphus	Protorhyphus liaoningicus	D
Dp001/0084	Hemiptera	Corixidae	Yanliaocorixa	Yanliaocorixa chinensis	A
Dp001/0085	Plecoptera	Pronemouridae	Pronemoura	Pronemoura shii	A
Dp001/0085	unknown	unknown	unknown	unknown	E
DP001/0086	Hymenoptera	Pompilidae	Hemipepsis	Hemipepsis sp1.	B
DP001/0087	Hymenoptera	Pompilidae	Hemipepsis	Hemipepsis sp1.	B
Dp001/0088	Mecoptera	Nannochoristidae	Itaphlebia	Itaphlebia longiovata	A
Dp001/0088	Trichoptera	Hydroptilidae	Hydroptilidae gen.nov.	Hydroptilidae gen. nov.sp1.	B
Dp001/0088	Plecoptera	Pronemouridae	Pronemoura	Pronemoura longialata	B
Dp001/0088	Plecoptera	Pronemouridae	Pronemoura	unknown	B
Dp001/0089	Hemiptera	Corixidae	Yanliaocorixa	Yanliaocorixa chinensis	A
Dp001/0089	Hemiptera	Corixidae	Yanliaocorixa	Yanliaocorixa chinensis	A
Dp001/0089	Mecoptera	Nannochoristidae	Itaphlebia	Itaphlebia amoena	A
Dp001/0090	Plecoptera	Pronemouridae	Pronemoura	Pronemoura shii	A
Dp001/0090	Conchostraca	Triglyptidae	Triglypta	Triglypta haifanggouensis	A
Dp001/0090	Conchostraca	Triglyptidae	Triglypta	Triglypta haifanggouensis	A
Dp001/0090	Conchostraca	Triglyptidae	Triglypta	Triglypta haifanggouensis	A
Dp001/0090	Conchostraca	Triglyptidae	Triglypta	Triglypta haifanggouensis	A
Dp001/0090	Conchostraca	Triglyptidae	Triglypta	Triglypta haifanggouensis	A
Dp001/0090	Conchostraca	Triglyptidae	Triglypta	Triglypta haifanggouensis	E
Dp001/0090	Conchostraca	Triglyptidae	Triglypta	Triglypta haifanggouensis	E
Dp001/0090	Plecoptera	Pronemouridae	Pronemoura	unknown	A
Dp001/0090	unknown	unknown	unknown	unknown	D
Dp001/0090	Conchostraca	Triglyptidae	Triglypta	Triglypta haifanggouensis	A
Dp001/0090	Conchostraca	Triglyptidae	Triglypta	Triglypta haifanggouensis	A
Dp001/0090	Conchostraca	Triglyptidae	Triglypta	Triglypta haifanggouensis	A
Dp001/0090	Conchostraca	Triglyptidae	Triglypta	Triglypta haifanggouensis	A
Dp001/0090	Conchostraca	Triglyptidae	Triglypta	Triglypta haifanggouensis	A
Dp001/0090	Conchostraca	Triglyptidae	Triglypta	Triglypta haifanggouensis	A
Dp001/0090	Conchostraca	Triglyptidae	Triglypta	Triglypta haifanggouensis	A
Dp001/0090	Conchostraca	Triglyptidae	Triglypta	Triglypta haifanggouensis	A
Dp001/0090	Conchostraca	Triglyptidae	Triglypta	Triglypta haifanggouensis	A
Dp001/0090	Conchostraca	Triglyptidae	Triglypta	Triglypta haifanggouensis	A
Dp001/0090	Conchostraca	Triglyptidae	Triglypta	Triglypta haifanggouensis	A
Dp001/0090	Conchostraca	Triglyptidae	Triglypta	Triglypta haifanggouensis	A
Dp001/0090	Conchostraca	Triglyptidae	Triglypta	Triglypta haifanggouensis	A
Dp001/0090	Conchostraca	Triglyptidae	Triglypta	Triglypta haifanggouensis	A
Dp001/0090	Conchostraca	Triglyptidae	Triglypta	Triglypta haifanggouensis	A
Dp001/0090	Conchostraca	Triglyptidae	Triglypta	Triglypta haifanggouensis	A
Dp001/0090	Conchostraca	Triglyptidae	Triglypta	Triglypta haifanggouensis	A
Dp001/0090	Conchostraca	Triglyptidae	Triglypta	Triglypta haifanggouensis	A
Dp001/0090	Conchostraca	Triglyptidae	Triglypta	Triglypta haifanggouensis	A
Dp001/0090	Conchostraca	Triglyptidae	Triglypta	Triglypta haifanggouensis	A
Dp001/0090	Conchostraca	Triglyptidae	Triglypta	Triglypta haifanggouensis	A
Dp001/0090	Conchostraca	Triglyptidae	Triglypta	Triglypta haifanggouensis	A
Dp001/0090	Conchostraca	Triglyptidae	Triglypta	Triglypta haifanggouensis	A
Dp001/0090	Conchostraca	Triglyptidae	Triglypta	Triglypta haifanggouensis	A
Dp001/0090	Conchostraca	Triglyptidae	Triglypta	Triglypta haifanggouensis	A
Dp001/0090	Conchostraca	Triglyptidae	Triglypta	Triglypta haifanggouensis	A
Dp001/0090	Conchostraca	Triglyptidae	Triglypta	Triglypta haifanggouensis	A
Dp001/0090	Conchostraca	Triglyptidae	Triglypta	Triglypta haifanggouensis	A
Dp001/0090	Conchostraca	Triglyptidae	Triglypta	Triglypta haifanggouensis	A
Dp001/0090	Conchostraca	Triglyptidae	Triglypta	Triglypta haifanggouensis	A
Dp001/0090	Conchostraca	Triglyptidae	Triglypta	Triglypta haifanggouensis	A
Dp001/0090	Conchostraca	Triglyptidae	Triglypta	Triglypta haifanggouensis	A
Dp001/0090	Conchostraca	Triglyptidae	Triglypta	Triglypta haifanggouensis	A
Dp001/0090	Conchostraca	Triglyptidae	Triglypta	Triglypta haifanggouensis	A
Dp001/0090	Conchostraca	Triglyptidae	Triglypta	Triglypta haifanggouensis	A
Dp001/0091	Conchostraca	Triglyptidae	Triglypta	Triglypta haifanggouensis	A
Dp001/0091	Conchostraca	Triglyptidae	Triglypta	Triglypta haifanggouensis	A
Dp001/0091	Conchostraca	Triglyptidae	Triglypta	Triglypta haifanggouensis	A
Dp001/0091	Conchostraca	Triglyptidae	Triglypta	Triglypta haifanggouensis	A
Dp001/0091	Conchostraca	Triglyptidae	Triglypta	Triglypta haifanggouensis	A
Dp001/0091	Conchostraca	Triglyptidae	Triglypta	Triglypta haifanggouensis	A
Dp001/0091	Conchostraca	Triglyptidae	Triglypta	Triglypta haifanggouensis	A
Dp001/0091	Conchostraca	Triglyptidae	Triglypta	Triglypta haifanggouensis	A
Dp001/0091	Conchostraca	Triglyptidae	Triglypta	Triglypta haifanggouensis	A
Dp001/0091	Conchostraca	Triglyptidae	Triglypta	Triglypta haifanggouensis	A
Dp001/0091	Conchostraca	Triglyptidae	Triglypta	Triglypta haifanggouensis	A
Dp001/0091	Conchostraca	Triglyptidae	Triglypta	Triglypta haifanggouensis	A
Dp001/0091	Conchostraca	Triglyptidae	Triglypta	Triglypta haifanggouensis	A
Dp001/0091	Conchostraca	Triglyptidae	Triglypta	Triglypta haifanggouensis	A
Dp001/0091	Conchostraca	Triglyptidae	Triglypta	Triglypta haifanggouensis	A
Dp001/0091	Conchostraca	Triglyptidae	Triglypta	Triglypta haifanggouensis	A
Dp001/0091	Conchostraca	Triglyptidae	Triglypta	Triglypta haifanggouensis	A
Dp001/0091	Conchostraca	Triglyptidae	Triglypta	Triglypta haifanggouensis	A
Dp001/0091	Conchostraca	Triglyptidae	Triglypta	Triglypta haifanggouensis	A
Dp001/0091	Conchostraca	Triglyptidae	Triglypta	Triglypta haifanggouensis	A
Dp001/0091	Conchostraca	Triglyptidae	Triglypta	Triglypta haifanggouensis	A
Dp001/0091	Conchostraca	Triglyptidae	Triglypta	Triglypta haifanggouensis	A
Dp001/0091	Conchostraca	Triglyptidae	Triglypta	Triglypta haifanggouensis	A
Dp001/0091	Conchostraca	Triglyptidae	Triglypta	Triglypta haifanggouensis	A
Dp001/0091	Conchostraca	Triglyptidae	Triglypta	Triglypta haifanggouensis	A
Dp001/0091	Conchostraca	Triglyptidae	Triglypta	Triglypta haifanggouensis	A
Dp001/0091	Conchostraca	Triglyptidae	Triglypta	Triglypta haifanggouensis	A
Dp001/0091	Conchostraca	Triglyptidae	Triglypta	Triglypta haifanggouensis	A
Dp001/0091	Conchostraca	Triglyptidae	Triglypta	Triglypta haifanggouensis	A
Dp001/0091	Conchostraca	Triglyptidae	Triglypta	Triglypta haifanggouensis	A
Dp001/0091	Conchostraca	Triglyptidae	Triglypta	Triglypta haifanggouensis	A
Dp001/0091	Conchostraca	Triglyptidae	Triglypta	Triglypta haifanggouensis	A
Dp001/0091	Conchostraca	Triglyptidae	Triglypta	Triglypta haifanggouensis	A
Dp001/0091	Conchostraca	Triglyptidae	Triglypta	Triglypta haifanggouensis	A
Dp001/0091	Conchostraca	Triglyptidae	Triglypta	Triglypta haifanggouensis	A
Dp001/0091	Conchostraca	Triglyptidae	Triglypta	Triglypta haifanggouensis	A
Dp001/0091	Conchostraca	Triglyptidae	Triglypta	Triglypta haifanggouensis	A
Dp001/0091	Conchostraca	Triglyptidae	Triglypta	Triglypta haifanggouensis	A
Dp001/0091	Conchostraca	Triglyptidae	Triglypta	Triglypta haifanggouensis	A
Dp001/0091	Conchostraca	Triglyptidae	Triglypta	Triglypta haifanggouensis	A
Dp001/0091	Conchostraca	Triglyptidae	Triglypta	Triglypta haifanggouensis	A
Dp001/0091	Conchostraca	Triglyptidae	Triglypta	Triglypta haifanggouensis	A
Dp001/0091	Conchostraca	Triglyptidae	Triglypta	Triglypta haifanggouensis	A
Dp001/0091	Conchostraca	Triglyptidae	Triglypta	Triglypta haifanggouensis	A
Dp001/0091	Conchostraca	Triglyptidae	Triglypta	Triglypta haifanggouensis	A
Dp001/0091	Conchostraca	Triglyptidae	Triglypta	Triglypta haifanggouensis	A
Dp001/0091	Conchostraca	Triglyptidae	Triglypta	Triglypta haifanggouensis	A
Dp001/0091	Conchostraca	Triglyptidae	Triglypta	Triglypta haifanggouensis	A
Dp001/0091	Conchostraca	Triglyptidae	Triglypta	Triglypta haifanggouensis	A
Dp001/0091	Conchostraca	Triglyptidae	Triglypta	Triglypta haifanggouensis	A
Dp001/0091	Conchostraca	Triglyptidae	Triglypta	Triglypta haifanggouensis	A
Dp001/0091	Conchostraca	Triglyptidae	Triglypta	Triglypta haifanggouensis	A
Dp001/0091	Conchostraca	Triglyptidae	Triglypta	Triglypta haifanggouensis	A
Dp001/0091	Conchostraca	Triglyptidae	Triglypta	Triglypta haifanggouensis	A
Dp001/0091	Conchostraca	Triglyptidae	Triglypta	Triglypta haifanggouensis	A
Dp001/0091	Conchostraca	Triglyptidae	Triglypta	Triglypta haifanggouensis	A
Dp001/0091	Conchostraca	Triglyptidae	Triglypta	Triglypta haifanggouensis	B
Dp001/0091	Conchostraca	Triglyptidae	Triglypta	Triglypta haifanggouensis	B
Dp001/0091	Conchostraca	Triglyptidae	Triglypta	Triglypta haifanggouensis	B
Dp001/0091	Conchostraca	Triglyptidae	Triglypta	Triglypta haifanggouensis	B
Dp001/0091	Conchostraca	Triglyptidae	Triglypta	Triglypta haifanggouensis	C
Dp001/0091	Conchostraca	Triglyptidae	Triglypta	Triglypta haifanggouensis	C
Dp001/0091	Conchostraca	Triglyptidae	Triglypta	Triglypta haifanggouensis	C
Dp001/0091	Conchostraca	Triglyptidae	Triglypta	Triglypta haifanggouensis	C
Dp001/0091	Conchostraca	Triglyptidae	Triglypta	Triglypta haifanggouensis	C
Dp001/0091	Conchostraca	Triglyptidae	Triglypta	Triglypta haifanggouensis	E
Dp001/0091	Conchostraca	Triglyptidae	Triglypta	Triglypta haifanggouensis	E
Dp001/0091	Conchostraca	Triglyptidae	Triglypta	Triglypta haifanggouensis	E
Dp001/0091	Diptera	Protopleciidae	Sunoplecia	Sunoplecia liaoningensis	B
Dp001/0091	Mecoptera	Orthophlebiidae	Protorthophlebia	Protorthophlebia sp1.	A
Dp001/0092	Diptera	unknown	unknown	unknown	A
Dp001/0092	Hemiptera	Corixidae	Yanliaocorixa	Yanliaocorixa chinensis	B
Dp001/0093	unknown	unknown	unknown	unknown	D
Dp001/0094	unknown	unknown	unknown	unknown	D
Dp001/0094	unknown	unknown	unknown	unknown	E
Dp001/0094	unknown	unknown	unknown	unknown	E
Dp001/0095	Hemiptera	Corixidae	Yanliaocorixa	Yanliaocorixa chinensis	A
Dp001/0096	Hemiptera	Corixidae	Yanliaocorixa	Yanliaocorixa chinensis	A
Dp001/0096	Hemiptera	Corixidae	Yanliaocorixa	Yanliaocorixa chinensis	A
Dp001/0096	Hemiptera	Corixidae	Yanliaocorixa	Yanliaocorixa chinensis	A
Dp001/0096	Hemiptera	Corixidae	Yanliaocorixa	Yanliaocorixa chinensis	A
Dp001/0096	Hemiptera	Corixidae	Yanliaocorixa	Yanliaocorixa chinensis	A
Dp001/0096	Hemiptera	Corixidae	Yanliaocorixa	Yanliaocorixa chinensis	A
Dp001/0096	Hemiptera	Corixidae	Yanliaocorixa	Yanliaocorixa chinensis	B
Dp001/0096	Hemiptera	Corixidae	Yanliaocorixa	Yanliaocorixa chinensis	B
Dp001/0097	Diptera	Tanyderidae	unknown	unknown	D
Dp001/0098	Hemiptera	Corixidae	Yanliaocorixa	Yanliaocorixa chinensis	A
Dp001/0098	Hemiptera	Corixidae	Yanliaocorixa	Yanliaocorixa chinensis	B
Dp001/0098	Hemiptera	Corixidae	Yanliaocorixa	Yanliaocorixa chinensis	B
Dp001/0099	Hemiptera	Corixidae	Yanliaocorixa	Yanliaocorixa chinensis	B
Dp001/0099	Diptera	Tanyderidae	unknown	unknown	B
Dp001/0100	Hemiptera	Corixidae	Yanliaocorixa	Yanliaocorixa chinensis	A
Dp001/0100	Hemiptera	Corixidae	Yanliaocorixa	Yanliaocorixa chinensis	A
Dp001/0100	Hemiptera	Corixidae	Yanliaocorixa	Yanliaocorixa chinensis	A
Dp001/0100	Hemiptera	Corixidae	Yanliaocorixa	Yanliaocorixa chinensis	A
Dp001/0100	Hemiptera	Corixidae	Yanliaocorixa	Yanliaocorixa chinensis	A
Dp001/0100	Hemiptera	Corixidae	Yanliaocorixa	Yanliaocorixa chinensis	A
Dp001/0100	Hemiptera	Corixidae	Yanliaocorixa	Yanliaocorixa chinensis	B
Dp001/0100	Hemiptera	Corixidae	Yanliaocorixa	Yanliaocorixa chinensis	B
Dp001/0100	Conchostraca	Triglyptidae	Triglypta	Triglypta haifanggouensis	E
Dp001/0100	unknown	unknown	unknown	unknown	E
Dp001/0101	unknown	unknown	unknown	unknown	E
Dp001/0101	Hemiptera	Corixidae	Yanliaocorixa	Yanliaocorixa chinensis	A
Dp001/0101	Hemiptera	Corixidae	Yanliaocorixa	Yanliaocorixa chinensis	A
Dp001/0101	Hemiptera	Corixidae	Yanliaocorixa	Yanliaocorixa chinensis	A
Dp001/0101	Hemiptera	Corixidae	Yanliaocorixa	Yanliaocorixa chinensis	A
Dp001/0101	Hemiptera	Corixidae	Yanliaocorixa	Yanliaocorixa chinensis	A
Dp001/0102	Hemiptera	Corixidae	Yanliaocorixa	Yanliaocorixa chinensis	A
Dp001/0103	Hemiptera	Corixidae	Yanliaocorixa	Yanliaocorixa chinensis	B
Dp001/0103	Hemiptera	Corixidae	Yanliaocorixa	Yanliaocorixa chinensis	B
Dp001/0103	Hemiptera	Progonocimicidae	Progonocimicidae gen.nov.	Progonocimicidae gen.nov. sp1	A
Dp001/0103	Diptera	Rhagionidae	Trichorhagio	Trichorhagio elongatus	B
Dp001/0104	Plecoptera	Pronemouridae	Pronemoura	Pronemoura shii	A
Dp001/0104	Ephemeroptera(l)	Siphlonuridae(l)	Mesobaetis(l)	Mesobaetis sibirica(l)	D
Dp001/0104	Ephemeroptera(l)	Hexagenitidae(l)	Shantous(l)	Shantous lacustris(l)	D
Dp001/0104	Ephemeroptera(l)	Hexagenitidae(l)	Shantous(l)	Shantous lacustris(l)	E
Dp001/0104	unknown	unknown	unknown	unknown	D
Dp001/0104	Conchostraca	Triglyptidae	Triglypta	Triglypta haifanggouensis	A
Dp001/0104	Conchostraca	Triglyptidae	Triglypta	Triglypta haifanggouensis	A
Dp001/0104	Conchostraca	Triglyptidae	Triglypta	Triglypta haifanggouensis	A
Dp001/0104	Conchostraca	Triglyptidae	Triglypta	Triglypta haifanggouensis	A
Dp001/0104	Conchostraca	Triglyptidae	Triglypta	Triglypta haifanggouensis	A
Dp001/0104	Conchostraca	Triglyptidae	Triglypta	Triglypta haifanggouensis	A
Dp001/0104	Conchostraca	Triglyptidae	Triglypta	Triglypta haifanggouensis	A
Dp001/0104	Conchostraca	Triglyptidae	Triglypta	Triglypta haifanggouensis	A
Dp001/0104	Conchostraca	Triglyptidae	Triglypta	Triglypta haifanggouensis	A
Dp001/0104	Conchostraca	Triglyptidae	Triglypta	Triglypta haifanggouensis	A
Dp001/0104	Conchostraca	Triglyptidae	Triglypta	Triglypta haifanggouensis	A
Dp001/0104	Conchostraca	Triglyptidae	Triglypta	Triglypta haifanggouensis	A
Dp001/0104	Conchostraca	Triglyptidae	Triglypta	Triglypta haifanggouensis	A
Dp001/0104	Conchostraca	Triglyptidae	Triglypta	Triglypta haifanggouensis	A
Dp001/0104	Conchostraca	Triglyptidae	Triglypta	Triglypta haifanggouensis	A
Dp001/0104	Conchostraca	Triglyptidae	Triglypta	Triglypta haifanggouensis	A
Dp001/0104	Conchostraca	Triglyptidae	Triglypta	Triglypta haifanggouensis	A
Dp001/0104	Conchostraca	Triglyptidae	Triglypta	Triglypta haifanggouensis	A
Dp001/0104	Conchostraca	Triglyptidae	Triglypta	Triglypta haifanggouensis	A
Dp001/0104	Conchostraca	Triglyptidae	Triglypta	Triglypta haifanggouensis	A
Dp001/0104	Conchostraca	Triglyptidae	Triglypta	Triglypta haifanggouensis	A
Dp001/0104	Conchostraca	Triglyptidae	Triglypta	Triglypta haifanggouensis	A
Dp001/0104	Conchostraca	Triglyptidae	Triglypta	Triglypta haifanggouensis	A
Dp001/0104	Conchostraca	Triglyptidae	Triglypta	Triglypta haifanggouensis	A
Dp001/0104	Conchostraca	Triglyptidae	Triglypta	Triglypta haifanggouensis	A
Dp001/0104	Conchostraca	Triglyptidae	Triglypta	Triglypta haifanggouensis	A
Dp001/0104	Conchostraca	Triglyptidae	Triglypta	Triglypta haifanggouensis	A
Dp001/0104	Conchostraca	Triglyptidae	Triglypta	Triglypta haifanggouensis	A
Dp001/0104	Conchostraca	Triglyptidae	Triglypta	Triglypta haifanggouensis	A
Dp001/0104	Conchostraca	Triglyptidae	Triglypta	Triglypta haifanggouensis	A
Dp001/0104	Conchostraca	Triglyptidae	Triglypta	Triglypta haifanggouensis	A
Dp001/0104	Conchostraca	Triglyptidae	Triglypta	Triglypta haifanggouensis	A
Dp001/0104	Conchostraca	Triglyptidae	Triglypta	Triglypta haifanggouensis	A
Dp001/0104	Conchostraca	Triglyptidae	Triglypta	Triglypta haifanggouensis	A
Dp001/0104	Conchostraca	Triglyptidae	Triglypta	Triglypta haifanggouensis	A
Dp001/0104	Conchostraca	Triglyptidae	Triglypta	Triglypta haifanggouensis	B
Dp001/0104	Conchostraca	Triglyptidae	Triglypta	Triglypta haifanggouensis	B
Dp001/0104	Conchostraca	Triglyptidae	Triglypta	Triglypta haifanggouensis	B
Dp001/0104	Conchostraca	Triglyptidae	Triglypta	Triglypta haifanggouensis	B
Dp001/0104	Conchostraca	Triglyptidae	Triglypta	Triglypta haifanggouensis	B
Dp001/0104	Conchostraca	Triglyptidae	Triglypta	Triglypta haifanggouensis	B
Dp001/0104	Conchostraca	Triglyptidae	Triglypta	Triglypta haifanggouensis	B
Dp001/0104	Conchostraca	Triglyptidae	Triglypta	Triglypta haifanggouensis	B
Dp001/0104	Conchostraca	Triglyptidae	Triglypta	Triglypta haifanggouensis	C
Dp001/0104	Conchostraca	Triglyptidae	Triglypta	Triglypta haifanggouensis	C
Dp001/0104	Conchostraca	Triglyptidae	Triglypta	Triglypta haifanggouensis	C
Dp001/0104	Conchostraca	Triglyptidae	Triglypta	Triglypta haifanggouensis	C
Dp001/0104	Conchostraca	Triglyptidae	Triglypta	Triglypta haifanggouensis	C
Dp001/0104	Conchostraca	Triglyptidae	Triglypta	Triglypta haifanggouensis	D
Dp001/0104	Conchostraca	Triglyptidae	Triglypta	Triglypta haifanggouensis	D
Dp001/0104	Conchostraca	Triglyptidae	Triglypta	Triglypta haifanggouensis	D
Dp001/0104	Conchostraca	Triglyptidae	Triglypta	Triglypta haifanggouensis	E
Dp001/0105	Hemiptera	Corixidae	Yanliaocorixa	Yanliaocorixa chinensis	B
Dp001/0105	Hemiptera	Progonocimicidae	Progonocimicidae gen.nov.	Progonocimicidae gen.nov. sp1	B
Dp001/0105	Plecoptera	Pronemouridae	Pronemoura	unknown	A
Dp001/0106	Ephemeroptera(l)	Siphlonuridae(l)	Mesobaetis(l)	Mesobaetis sibirica(l)	A
Dp001/0106	Hemiptera	Corixidae	Yanliaocorixa	Yanliaocorixa chinensis	A
Dp001/0106	Hemiptera	Corixidae	Yanliaocorixa	Yanliaocorixa chinensis	A
Dp001/0106	Hemiptera	Corixidae	Yanliaocorixa	Yanliaocorixa chinensis	A
Dp001/0106	Hemiptera	Corixidae	Yanliaocorixa	Yanliaocorixa chinensis	B
Dp001/0106	Hemiptera	Corixidae	Yanliaocorixa	Yanliaocorixa chinensis	B
Dp001/0107	Plecoptera	Leuctridae	Aristoleuctra	Aristoleuctra yehae	A
Dp001/0107	Hemiptera	Corixidae	Yanliaocorixa	Yanliaocorixa chinensis	D
Dp001/0107	Conchostraca	Triglyptidae	Triglypta	Triglypta haifanggouensis	A
Dp001/0107	Conchostraca	Triglyptidae	Triglypta	Triglypta haifanggouensis	A
Dp001/0107	Conchostraca	Triglyptidae	Triglypta	Triglypta haifanggouensis	A
Dp001/0107	Conchostraca	Triglyptidae	Triglypta	Triglypta haifanggouensis	A
Dp001/0107	Conchostraca	Triglyptidae	Triglypta	Triglypta haifanggouensis	A
Dp001/0107	Conchostraca	Triglyptidae	Triglypta	Triglypta haifanggouensis	A
Dp001/0107	Conchostraca	Triglyptidae	Triglypta	Triglypta haifanggouensis	A
Dp001/0107	Conchostraca	Triglyptidae	Triglypta	Triglypta haifanggouensis	A
Dp001/0107	Conchostraca	Triglyptidae	Triglypta	Triglypta haifanggouensis	A
Dp001/0107	Conchostraca	Triglyptidae	Triglypta	Triglypta haifanggouensis	A
Dp001/0107	Conchostraca	Triglyptidae	Triglypta	Triglypta haifanggouensis	A
Dp001/0107	Conchostraca	Triglyptidae	Triglypta	Triglypta haifanggouensis	A
Dp001/0107	Conchostraca	Triglyptidae	Triglypta	Triglypta haifanggouensis	A
Dp001/0107	Conchostraca	Triglyptidae	Triglypta	Triglypta haifanggouensis	A
Dp001/0107	Conchostraca	Triglyptidae	Triglypta	Triglypta haifanggouensis	A
Dp001/0107	Conchostraca	Triglyptidae	Triglypta	Triglypta haifanggouensis	A
Dp001/0107	Conchostraca	Triglyptidae	Triglypta	Triglypta haifanggouensis	A
Dp001/0107	Conchostraca	Triglyptidae	Triglypta	Triglypta haifanggouensis	A
Dp001/0107	Conchostraca	Triglyptidae	Triglypta	Triglypta haifanggouensis	A
Dp001/0107	Conchostraca	Triglyptidae	Triglypta	Triglypta haifanggouensis	A
Dp001/0107	Conchostraca	Triglyptidae	Triglypta	Triglypta haifanggouensis	A
Dp001/0107	Conchostraca	Triglyptidae	Triglypta	Triglypta haifanggouensis	A
Dp001/0107	Conchostraca	Triglyptidae	Triglypta	Triglypta haifanggouensis	A
Dp001/0107	Conchostraca	Triglyptidae	Triglypta	Triglypta haifanggouensis	A
Dp001/0107	Conchostraca	Triglyptidae	Triglypta	Triglypta haifanggouensis	A
Dp001/0107	Conchostraca	Triglyptidae	Triglypta	Triglypta haifanggouensis	A
Dp001/0107	Conchostraca	Triglyptidae	Triglypta	Triglypta haifanggouensis	A
Dp001/0107	Conchostraca	Triglyptidae	Triglypta	Triglypta haifanggouensis	A
Dp001/0107	Conchostraca	Triglyptidae	Triglypta	Triglypta haifanggouensis	A
Dp001/0107	Conchostraca	Triglyptidae	Triglypta	Triglypta haifanggouensis	A
Dp001/0107	Conchostraca	Triglyptidae	Triglypta	Triglypta haifanggouensis	A
Dp001/0107	Conchostraca	Triglyptidae	Triglypta	Triglypta haifanggouensis	A
Dp001/0107	Conchostraca	Triglyptidae	Triglypta	Triglypta haifanggouensis	A
Dp001/0107	Conchostraca	Triglyptidae	Triglypta	Triglypta haifanggouensis	A
Dp001/0107	Conchostraca	Triglyptidae	Triglypta	Triglypta haifanggouensis	A
Dp001/0107	Conchostraca	Triglyptidae	Triglypta	Triglypta haifanggouensis	A
Dp001/0107	Conchostraca	Triglyptidae	Triglypta	Triglypta haifanggouensis	A
Dp001/0107	Conchostraca	Triglyptidae	Triglypta	Triglypta haifanggouensis	A
Dp001/0107	Conchostraca	Triglyptidae	Triglypta	Triglypta haifanggouensis	A
Dp001/0107	Conchostraca	Triglyptidae	Triglypta	Triglypta haifanggouensis	A
Dp001/0107	Conchostraca	Triglyptidae	Triglypta	Triglypta haifanggouensis	A
Dp001/0107	Conchostraca	Triglyptidae	Triglypta	Triglypta haifanggouensis	A
Dp001/0107	Conchostraca	Triglyptidae	Triglypta	Triglypta haifanggouensis	A
Dp001/0107	Conchostraca	Triglyptidae	Triglypta	Triglypta haifanggouensis	A
Dp001/0107	Conchostraca	Triglyptidae	Triglypta	Triglypta haifanggouensis	A
Dp001/0107	Conchostraca	Triglyptidae	Triglypta	Triglypta haifanggouensis	A
Dp001/0107	Conchostraca	Triglyptidae	Triglypta	Triglypta haifanggouensis	A
Dp001/0107	Conchostraca	Triglyptidae	Triglypta	Triglypta haifanggouensis	A
Dp001/0107	Conchostraca	Triglyptidae	Triglypta	Triglypta haifanggouensis	A
Dp001/0107	Conchostraca	Triglyptidae	Triglypta	Triglypta haifanggouensis	A
Dp001/0107	Conchostraca	Triglyptidae	Triglypta	Triglypta haifanggouensis	A
Dp001/0107	Conchostraca	Triglyptidae	Triglypta	Triglypta haifanggouensis	A
Dp001/0107	Conchostraca	Triglyptidae	Triglypta	Triglypta haifanggouensis	A
Dp001/0107	Conchostraca	Triglyptidae	Triglypta	Triglypta haifanggouensis	A
Dp001/0107	Conchostraca	Triglyptidae	Triglypta	Triglypta haifanggouensis	A
Dp001/0107	Conchostraca	Triglyptidae	Triglypta	Triglypta haifanggouensis	A
Dp001/0107	Conchostraca	Triglyptidae	Triglypta	Triglypta haifanggouensis	A
Dp001/0107	Conchostraca	Triglyptidae	Triglypta	Triglypta haifanggouensis	A
Dp001/0107	Conchostraca	Triglyptidae	Triglypta	Triglypta haifanggouensis	A
Dp001/0107	Conchostraca	Triglyptidae	Triglypta	Triglypta haifanggouensis	A
Dp001/0107	Conchostraca	Triglyptidae	Triglypta	Triglypta haifanggouensis	A
Dp001/0107	Conchostraca	Triglyptidae	Triglypta	Triglypta haifanggouensis	A
Dp001/0107	Conchostraca	Triglyptidae	Triglypta	Triglypta haifanggouensis	A
Dp001/0107	Conchostraca	Triglyptidae	Triglypta	Triglypta haifanggouensis	A
Dp001/0107	Conchostraca	Triglyptidae	Triglypta	Triglypta haifanggouensis	A
Dp001/0107	Conchostraca	Triglyptidae	Triglypta	Triglypta haifanggouensis	A
Dp001/0107	Conchostraca	Triglyptidae	Triglypta	Triglypta haifanggouensis	A
Dp001/0107	Conchostraca	Triglyptidae	Triglypta	Triglypta haifanggouensis	A
Dp001/0107	Conchostraca	Triglyptidae	Triglypta	Triglypta haifanggouensis	A
Dp001/0107	Conchostraca	Triglyptidae	Triglypta	Triglypta haifanggouensis	A
Dp001/0107	Conchostraca	Triglyptidae	Triglypta	Triglypta haifanggouensis	A
Dp001/0107	Conchostraca	Triglyptidae	Triglypta	Triglypta haifanggouensis	A
Dp001/0107	Conchostraca	Triglyptidae	Triglypta	Triglypta haifanggouensis	A
Dp001/0107	Conchostraca	Triglyptidae	Triglypta	Triglypta haifanggouensis	A
Dp001/0107	Conchostraca	Triglyptidae	Triglypta	Triglypta haifanggouensis	A
Dp001/0107	Conchostraca	Triglyptidae	Triglypta	Triglypta haifanggouensis	A
Dp001/0107	Conchostraca	Triglyptidae	Triglypta	Triglypta haifanggouensis	A
Dp001/0107	Conchostraca	Triglyptidae	Triglypta	Triglypta haifanggouensis	A
Dp001/0107	Conchostraca	Triglyptidae	Triglypta	Triglypta haifanggouensis	A
Dp001/0107	Conchostraca	Triglyptidae	Triglypta	Triglypta haifanggouensis	A
Dp001/0107	Conchostraca	Triglyptidae	Triglypta	Triglypta haifanggouensis	A
Dp001/0107	Conchostraca	Triglyptidae	Triglypta	Triglypta haifanggouensis	A
Dp001/0107	Conchostraca	Triglyptidae	Triglypta	Triglypta haifanggouensis	A
Dp001/0107	Conchostraca	Triglyptidae	Triglypta	Triglypta haifanggouensis	A
Dp001/0107	Conchostraca	Triglyptidae	Triglypta	Triglypta haifanggouensis	A
Dp001/0107	Conchostraca	Triglyptidae	Triglypta	Triglypta haifanggouensis	A
Dp001/0107	Conchostraca	Triglyptidae	Triglypta	Triglypta haifanggouensis	A
Dp001/0107	Conchostraca	Triglyptidae	Triglypta	Triglypta haifanggouensis	A
Dp001/0107	Conchostraca	Triglyptidae	Triglypta	Triglypta haifanggouensis	A
Dp001/0107	Conchostraca	Triglyptidae	Triglypta	Triglypta haifanggouensis	A
Dp001/0107	Conchostraca	Triglyptidae	Triglypta	Triglypta haifanggouensis	A
Dp001/0107	Conchostraca	Triglyptidae	Triglypta	Triglypta haifanggouensis	A
Dp001/0107	Conchostraca	Triglyptidae	Triglypta	Triglypta haifanggouensis	A
Dp001/0107	Conchostraca	Triglyptidae	Triglypta	Triglypta haifanggouensis	A
Dp001/0107	Conchostraca	Triglyptidae	Triglypta	Triglypta haifanggouensis	A
Dp001/0107	Conchostraca	Triglyptidae	Triglypta	Triglypta haifanggouensis	A
Dp001/0107	Conchostraca	Triglyptidae	Triglypta	Triglypta haifanggouensis	A
Dp001/0107	Conchostraca	Triglyptidae	Triglypta	Triglypta haifanggouensis	A
Dp001/0107	Conchostraca	Triglyptidae	Triglypta	Triglypta haifanggouensis	A
Dp001/0107	Conchostraca	Triglyptidae	Triglypta	Triglypta haifanggouensis	A
Dp001/0107	Conchostraca	Triglyptidae	Triglypta	Triglypta haifanggouensis	A
Dp001/0107	Conchostraca	Triglyptidae	Triglypta	Triglypta haifanggouensis	A
Dp001/0107	Conchostraca	Triglyptidae	Triglypta	Triglypta haifanggouensis	A
Dp001/0107	Conchostraca	Triglyptidae	Triglypta	Triglypta haifanggouensis	A
Dp001/0107	Conchostraca	Triglyptidae	Triglypta	Triglypta haifanggouensis	A
Dp001/0107	Conchostraca	Triglyptidae	Triglypta	Triglypta haifanggouensis	A
Dp001/0107	Conchostraca	Triglyptidae	Triglypta	Triglypta haifanggouensis	A
Dp001/0107	Conchostraca	Triglyptidae	Triglypta	Triglypta haifanggouensis	A
Dp001/0107	Conchostraca	Triglyptidae	Triglypta	Triglypta haifanggouensis	A
Dp001/0107	Conchostraca	Triglyptidae	Triglypta	Triglypta haifanggouensis	A
Dp001/0107	Conchostraca	Triglyptidae	Triglypta	Triglypta haifanggouensis	A
Dp001/0107	Conchostraca	Triglyptidae	Triglypta	Triglypta haifanggouensis	A
Dp001/0107	Conchostraca	Triglyptidae	Triglypta	Triglypta haifanggouensis	A
Dp001/0107	Conchostraca	Triglyptidae	Triglypta	Triglypta haifanggouensis	A
Dp001/0107	Conchostraca	Triglyptidae	Triglypta	Triglypta haifanggouensis	A
Dp001/0107	Conchostraca	Triglyptidae	Triglypta	Triglypta haifanggouensis	A
Dp001/0107	Conchostraca	Triglyptidae	Triglypta	Triglypta haifanggouensis	A
Dp001/0107	Conchostraca	Triglyptidae	Triglypta	Triglypta haifanggouensis	A
Dp001/0107	Conchostraca	Triglyptidae	Triglypta	Triglypta haifanggouensis	A
Dp001/0107	Conchostraca	Triglyptidae	Triglypta	Triglypta haifanggouensis	B
Dp001/0107	Conchostraca	Triglyptidae	Triglypta	Triglypta haifanggouensis	B
Dp001/0107	Conchostraca	Triglyptidae	Triglypta	Triglypta haifanggouensis	B
Dp001/0107	Conchostraca	Triglyptidae	Triglypta	Triglypta haifanggouensis	B
Dp001/0107	Conchostraca	Triglyptidae	Triglypta	Triglypta haifanggouensis	B
Dp001/0107	Conchostraca	Triglyptidae	Triglypta	Triglypta haifanggouensis	B
Dp001/0107	Conchostraca	Triglyptidae	Triglypta	Triglypta haifanggouensis	B
Dp001/0107	Conchostraca	Triglyptidae	Triglypta	Triglypta haifanggouensis	B
Dp001/0107	Conchostraca	Triglyptidae	Triglypta	Triglypta haifanggouensis	B
Dp001/0107	Conchostraca	Triglyptidae	Triglypta	Triglypta haifanggouensis	B
Dp001/0107	Conchostraca	Triglyptidae	Triglypta	Triglypta haifanggouensis	B
Dp001/0107	Conchostraca	Triglyptidae	Triglypta	Triglypta haifanggouensis	B
Dp001/0107	Conchostraca	Triglyptidae	Triglypta	Triglypta haifanggouensis	B
Dp001/0107	Conchostraca	Triglyptidae	Triglypta	Triglypta haifanggouensis	B
Dp001/0107	Conchostraca	Triglyptidae	Triglypta	Triglypta haifanggouensis	B
Dp001/0107	Conchostraca	Triglyptidae	Triglypta	Triglypta haifanggouensis	B
Dp001/0107	Conchostraca	Triglyptidae	Triglypta	Triglypta haifanggouensis	B
Dp001/0107	Conchostraca	Triglyptidae	Triglypta	Triglypta haifanggouensis	B
Dp001/0107	Conchostraca	Triglyptidae	Triglypta	Triglypta haifanggouensis	B
Dp001/0107	Conchostraca	Triglyptidae	Triglypta	Triglypta haifanggouensis	C
Dp001/0107	Conchostraca	Triglyptidae	Triglypta	Triglypta haifanggouensis	C
Dp001/0107	Conchostraca	Triglyptidae	Triglypta	Triglypta haifanggouensis	C
Dp001/0107	Conchostraca	Triglyptidae	Triglypta	Triglypta haifanggouensis	C
Dp001/0107	Conchostraca	Triglyptidae	Triglypta	Triglypta haifanggouensis	C
Dp001/0107	Conchostraca	Triglyptidae	Triglypta	Triglypta haifanggouensis	C
Dp001/0107	Conchostraca	Triglyptidae	Triglypta	Triglypta haifanggouensis	C
Dp001/0107	Conchostraca	Triglyptidae	Triglypta	Triglypta haifanggouensis	C
Dp001/0107	Conchostraca	Triglyptidae	Triglypta	Triglypta haifanggouensis	C
Dp001/0107	Conchostraca	Triglyptidae	Triglypta	Triglypta haifanggouensis	C
Dp001/0107	Conchostraca	Triglyptidae	Triglypta	Triglypta haifanggouensis	C
Dp001/0107	Conchostraca	Triglyptidae	Triglypta	Triglypta haifanggouensis	C
Dp001/0107	Conchostraca	Triglyptidae	Triglypta	Triglypta haifanggouensis	C
Dp001/0107	Conchostraca	Triglyptidae	Triglypta	Triglypta haifanggouensis	C
Dp001/0107	Conchostraca	Triglyptidae	Triglypta	Triglypta haifanggouensis	C
Dp001/0107	Conchostraca	Triglyptidae	Triglypta	Triglypta haifanggouensis	C
Dp001/0107	Conchostraca	Triglyptidae	Triglypta	Triglypta haifanggouensis	C
Dp001/0107	Conchostraca	Triglyptidae	Triglypta	Triglypta haifanggouensis	C
Dp001/0107	Conchostraca	Triglyptidae	Triglypta	Triglypta haifanggouensis	C
Dp001/0107	Conchostraca	Triglyptidae	Triglypta	Triglypta haifanggouensis	C
Dp001/0107	Conchostraca	Triglyptidae	Triglypta	Triglypta haifanggouensis	D
Dp001/0107	Conchostraca	Triglyptidae	Triglypta	Triglypta haifanggouensis	D
Dp001/0107	Conchostraca	Triglyptidae	Triglypta	Triglypta haifanggouensis	D
Dp001/0107	Conchostraca	Triglyptidae	Triglypta	Triglypta haifanggouensis	D
Dp001/0107	Conchostraca	Triglyptidae	Triglypta	Triglypta haifanggouensis	D
Dp001/0107	Conchostraca	Triglyptidae	Triglypta	Triglypta haifanggouensis	D
Dp001/0107	Conchostraca	Triglyptidae	Triglypta	Triglypta haifanggouensis	D
Dp001/0107	Conchostraca	Triglyptidae	Triglypta	Triglypta haifanggouensis	D
Dp001/0107	Conchostraca	Triglyptidae	Triglypta	Triglypta haifanggouensis	D
Dp001/0107	Conchostraca	Triglyptidae	Triglypta	Triglypta haifanggouensis	D
Dp001/0107	Conchostraca	Triglyptidae	Triglypta	Triglypta haifanggouensis	D
Dp001/0107	Conchostraca	Triglyptidae	Triglypta	Triglypta haifanggouensis	D
Dp001/0107	Conchostraca	Triglyptidae	Triglypta	Triglypta haifanggouensis	D
Dp001/0107	Conchostraca	Triglyptidae	Triglypta	Triglypta haifanggouensis	D
Dp001/0107	Conchostraca	Triglyptidae	Triglypta	Triglypta haifanggouensis	D
Dp001/0107	Conchostraca	Triglyptidae	Triglypta	Triglypta haifanggouensis	D
Dp001/0107	Conchostraca	Triglyptidae	Triglypta	Triglypta haifanggouensis	D
Dp001/0107	Conchostraca	Triglyptidae	Triglypta	Triglypta haifanggouensis	D
Dp001/0107	Conchostraca	Triglyptidae	Triglypta	Triglypta haifanggouensis	D
Dp001/0107	Conchostraca	Triglyptidae	Triglypta	Triglypta haifanggouensis	D
Dp001/0107	Conchostraca	Triglyptidae	Triglypta	Triglypta haifanggouensis	D
Dp001/0107	Conchostraca	Triglyptidae	Triglypta	Triglypta haifanggouensis	D
Dp001/0107	Conchostraca	Triglyptidae	Triglypta	Triglypta haifanggouensis	D
Dp001/0107	Conchostraca	Triglyptidae	Triglypta	Triglypta haifanggouensis	D
Dp001/0107	Conchostraca	Triglyptidae	Triglypta	Triglypta haifanggouensis	D
Dp001/0107	Conchostraca	Triglyptidae	Triglypta	Triglypta haifanggouensis	D
Dp001/0107	Conchostraca	Triglyptidae	Triglypta	Triglypta haifanggouensis	D
Dp001/0107	Conchostraca	Triglyptidae	Triglypta	Triglypta haifanggouensis	D
Dp001/0107	Conchostraca	Triglyptidae	Triglypta	Triglypta haifanggouensis	D
Dp001/0107	Conchostraca	Triglyptidae	Triglypta	Triglypta haifanggouensis	D
Dp001/0107	Conchostraca	Triglyptidae	Triglypta	Triglypta haifanggouensis	D
Dp001/0107	Conchostraca	Triglyptidae	Triglypta	Triglypta haifanggouensis	E
Dp001/0107	Conchostraca	Triglyptidae	Triglypta	Triglypta haifanggouensis	E
Dp001/0107	Conchostraca	Triglyptidae	Triglypta	Triglypta haifanggouensis	E
Dp001/0107	Conchostraca	Triglyptidae	Triglypta	Triglypta haifanggouensis	E
Dp001/0107	Conchostraca	Triglyptidae	Triglypta	Triglypta haifanggouensis	E
Dp001/0107	Conchostraca	Triglyptidae	Triglypta	Triglypta haifanggouensis	E
Dp001/0107	Conchostraca	Triglyptidae	Triglypta	Triglypta haifanggouensis	E
Dp001/0107	Conchostraca	Triglyptidae	Triglypta	Triglypta haifanggouensis	E
Dp001/0107	Conchostraca	Triglyptidae	Triglypta	Triglypta haifanggouensis	E
Dp001/0107	Conchostraca	Triglyptidae	Triglypta	Triglypta haifanggouensis	E
Dp001/0107	Conchostraca	Triglyptidae	Triglypta	Triglypta haifanggouensis	E
Dp001/0107	Conchostraca	Triglyptidae	Triglypta	Triglypta haifanggouensis	E
Dp001/0107	Conchostraca	Triglyptidae	Triglypta	Triglypta haifanggouensis	E
Dp001/0107	Conchostraca	Triglyptidae	Triglypta	Triglypta haifanggouensis	E
Dp001/0107	Conchostraca	Triglyptidae	Triglypta	Triglypta haifanggouensis	E
Dp001/0107	Conchostraca	Triglyptidae	Triglypta	Triglypta haifanggouensis	E
Dp001/0107	Conchostraca	Triglyptidae	Triglypta	Triglypta haifanggouensis	E
Dp001/0107	Conchostraca	Triglyptidae	Triglypta	Triglypta haifanggouensis	E
Dp001/0107	Conchostraca	Triglyptidae	Triglypta	Triglypta haifanggouensis	E
Dp001/0107	Conchostraca	Triglyptidae	Triglypta	Triglypta haifanggouensis	E
Dp001/0107	Conchostraca	Triglyptidae	Triglypta	Triglypta haifanggouensis	E
Dp001/0107	Conchostraca	Triglyptidae	Triglypta	Triglypta haifanggouensis	E
Dp001/0107	Conchostraca	Triglyptidae	Triglypta	Triglypta haifanggouensis	E
Dp001/0107	Conchostraca	Triglyptidae	Triglypta	Triglypta haifanggouensis	E
Dp001/0107	Conchostraca	Triglyptidae	Triglypta	Triglypta haifanggouensis	E
Dp001/0107	Conchostraca	Triglyptidae	Triglypta	Triglypta haifanggouensis	E
Dp001/0107	Conchostraca	Triglyptidae	Triglypta	Triglypta haifanggouensis	E
Dp001/0107	Conchostraca	Triglyptidae	Triglypta	Triglypta haifanggouensis	E
Dp001/0107	Conchostraca	Triglyptidae	Triglypta	Triglypta haifanggouensis	E
Dp001/0107	Conchostraca	Triglyptidae	Triglypta	Triglypta haifanggouensis	E
Dp001/0107	Conchostraca	Triglyptidae	Triglypta	Triglypta haifanggouensis	E
Dp001/0107	Conchostraca	Triglyptidae	Triglypta	Triglypta haifanggouensis	E
Dp001/0107	Conchostraca	Triglyptidae	Triglypta	Triglypta haifanggouensis	E
Dp001/0107	Conchostraca	Triglyptidae	Triglypta	Triglypta haifanggouensis	E
Dp001/0107	Conchostraca	Triglyptidae	Triglypta	Triglypta haifanggouensis	E
Dp001/0107	Conchostraca	Triglyptidae	Triglypta	Triglypta haifanggouensis	E
Dp001/0107	Conchostraca	Triglyptidae	Triglypta	Triglypta haifanggouensis	E
Dp001/0107	Conchostraca	Triglyptidae	Triglypta	Triglypta haifanggouensis	E
Dp001/0107	Conchostraca	Triglyptidae	Triglypta	Triglypta haifanggouensis	E
Dp001/0107	Conchostraca	Triglyptidae	Triglypta	Triglypta haifanggouensis	E
Dp001/0107	Conchostraca	Triglyptidae	Triglypta	Triglypta haifanggouensis	E
Dp001/0107	Conchostraca	Triglyptidae	Triglypta	Triglypta haifanggouensis	E
Dp001/0107	Conchostraca	Triglyptidae	Triglypta	Triglypta haifanggouensis	E
Dp001/0107	Conchostraca	Triglyptidae	Triglypta	Triglypta haifanggouensis	E
Dp001/0107	Conchostraca	Triglyptidae	Triglypta	Triglypta haifanggouensis	E
Dp001/0107	Conchostraca	Triglyptidae	Triglypta	Triglypta haifanggouensis	E
Dp001/0107	Conchostraca	Triglyptidae	Triglypta	Triglypta haifanggouensis	E
Dp001/0107	Conchostraca	Triglyptidae	Triglypta	Triglypta haifanggouensis	E
Dp001/0107	Conchostraca	Triglyptidae	Triglypta	Triglypta haifanggouensis	E
Dp001/0107	Conchostraca	Triglyptidae	Triglypta	Triglypta haifanggouensis	E
Dp001/0107	Conchostraca	Triglyptidae	Triglypta	Triglypta haifanggouensis	E
Dp001/0107	Conchostraca	Triglyptidae	Triglypta	Triglypta haifanggouensis	E
Dp001/0107	Conchostraca	Triglyptidae	Triglypta	Triglypta haifanggouensis	E
Dp001/0107	Conchostraca	Triglyptidae	Triglypta	Triglypta haifanggouensis	E
Dp001/0107	Conchostraca	Triglyptidae	Triglypta	Triglypta haifanggouensis	E
Dp001/0107	Conchostraca	Triglyptidae	Triglypta	Triglypta haifanggouensis	E
Dp001/0107	Conchostraca	Triglyptidae	Triglypta	Triglypta haifanggouensis	E
Dp001/0107	Conchostraca	Triglyptidae	Triglypta	Triglypta haifanggouensis	E
Dp001/0107	Conchostraca	Triglyptidae	Triglypta	Triglypta haifanggouensis	E
Dp001/0107	Conchostraca	Triglyptidae	Triglypta	Triglypta haifanggouensis	E
Dp001/0107	Conchostraca	Triglyptidae	Triglypta	Triglypta haifanggouensis	E
Dp001/0107	Conchostraca	Triglyptidae	Triglypta	Triglypta haifanggouensis	E
Dp001/0107	Conchostraca	Triglyptidae	Triglypta	Triglypta haifanggouensis	E
Dp001/0107	Conchostraca	Triglyptidae	Triglypta	Triglypta haifanggouensis	E
Dp001/0107	Conchostraca	Triglyptidae	Triglypta	Triglypta haifanggouensis	E
Dp001/0107	Conchostraca	Triglyptidae	Triglypta	Triglypta haifanggouensis	E
Dp001/0107	Conchostraca	Triglyptidae	Triglypta	Triglypta haifanggouensis	E
Dp001/0107	Conchostraca	Triglyptidae	Triglypta	Triglypta haifanggouensis	E
Dp001/0107	Conchostraca	Triglyptidae	Triglypta	Triglypta haifanggouensis	E
Dp001/0107	Conchostraca	Triglyptidae	Triglypta	Triglypta haifanggouensis	E
Dp001/0107	Conchostraca	Triglyptidae	Triglypta	Triglypta haifanggouensis	E
Dp001/0107	Conchostraca	Triglyptidae	Triglypta	Triglypta haifanggouensis	E
Dp001/0107	Conchostraca	Triglyptidae	Triglypta	Triglypta haifanggouensis	E
Dp001/0107	Conchostraca	Triglyptidae	Triglypta	Triglypta haifanggouensis	E
Dp001/0107	Conchostraca	Triglyptidae	Triglypta	Triglypta haifanggouensis	E
Dp001/0107	Conchostraca	Triglyptidae	Triglypta	Triglypta haifanggouensis	E
Dp001/0107	Conchostraca	Triglyptidae	Triglypta	Triglypta haifanggouensis	E
Dp001/0107	Conchostraca	Triglyptidae	Triglypta	Triglypta haifanggouensis	E
Dp001/0107	Conchostraca	Triglyptidae	Triglypta	Triglypta haifanggouensis	E
Dp001/0107	Conchostraca	Triglyptidae	Triglypta	Triglypta haifanggouensis	E
Dp001/0107	Conchostraca	Triglyptidae	Triglypta	Triglypta haifanggouensis	E
Dp001/0107	Conchostraca	Triglyptidae	Triglypta	Triglypta haifanggouensis	E
Dp001/0107	Conchostraca	Triglyptidae	Triglypta	Triglypta haifanggouensis	E
Dp001/0107	Conchostraca	Triglyptidae	Triglypta	Triglypta haifanggouensis	E
Dp001/0107	Conchostraca	Triglyptidae	Triglypta	Triglypta haifanggouensis	E
Dp001/0107	Conchostraca	Triglyptidae	Triglypta	Triglypta haifanggouensis	E
Dp001/0107	Conchostraca	Triglyptidae	Triglypta	Triglypta haifanggouensis	E
Dp001/0107	Conchostraca	Triglyptidae	Triglypta	Triglypta haifanggouensis	E
Dp001/0107	Conchostraca	Triglyptidae	Triglypta	Triglypta haifanggouensis	E
Dp001/0107	Conchostraca	Triglyptidae	Triglypta	Triglypta haifanggouensis	E
Dp001/0107	Conchostraca	Triglyptidae	Triglypta	Triglypta haifanggouensis	E
Dp001/0107	Conchostraca	Triglyptidae	Triglypta	Triglypta haifanggouensis	E
Dp001/0107	Conchostraca	Triglyptidae	Triglypta	Triglypta haifanggouensis	E
Dp001/0107	Conchostraca	Triglyptidae	Triglypta	Triglypta haifanggouensis	E
Dp001/0107	Conchostraca	Triglyptidae	Triglypta	Triglypta haifanggouensis	E
Dp001/0107	Conchostraca	Triglyptidae	Triglypta	Triglypta haifanggouensis	E
Dp001/0107	Conchostraca	Triglyptidae	Triglypta	Triglypta haifanggouensis	E
Dp001/0107	Conchostraca	Triglyptidae	Triglypta	Triglypta haifanggouensis	E
Dp001/0107	Conchostraca	Triglyptidae	Triglypta	Triglypta haifanggouensis	E
Dp001/0108	Plecoptera	Leuctridae	Aristoleuctra	Aristoleuctra yehae	A
Dp001/0108	Hemiptera	Corixidae	Yanliaocorixa	Yanliaocorixa chinensis	A
Dp001/0108	Hemiptera	Corixidae	Yanliaocorixa	Yanliaocorixa chinensis	A
Dp001/0108	Hemiptera	Corixidae	Yanliaocorixa	Yanliaocorixa chinensis	A
Dp001/0108	Hemiptera	Corixidae	Yanliaocorixa	Yanliaocorixa chinensis	A
Dp001/0108	Hemiptera	Corixidae	Yanliaocorixa	Yanliaocorixa chinensis	A
Dp001/0108	Hemiptera	Corixidae	Yanliaocorixa	Yanliaocorixa chinensis	A
Dp001/0108	Hemiptera	Corixidae	Yanliaocorixa	Yanliaocorixa chinensis	B
Dp001/0108	Hemiptera	Corixidae	Yanliaocorixa	Yanliaocorixa chinensis	B
Dp001/0109	unknown	unknown	unknown	unknown	E
Dp001/0109	Hemiptera	Corixidae	Yanliaocorixa	Yanliaocorixa chinensis	A
Dp001/0109	Hemiptera	Corixidae	Yanliaocorixa	Yanliaocorixa chinensis	A
Dp001/0109	Hemiptera	Corixidae	Yanliaocorixa	Yanliaocorixa chinensis	A
[truncated: 1,008 more rows]

## Sheet: Donggouli2
sample number	order	family	genera	species	taphonomic grade
Dp002/0001	Conchostraca	Triglyptidae	Triglypta	Triglypta haifanggouensis	A
Dp002/0001	Conchostraca	Triglyptidae	Triglypta	Triglypta haifanggouensis	A
Dp002/0001	Conchostraca	Triglyptidae	Triglypta	Triglypta haifanggouensis	A
Dp002/0001	Conchostraca	Triglyptidae	Triglypta	Triglypta haifanggouensis	A
Dp002/0001	Conchostraca	Triglyptidae	Triglypta	Triglypta haifanggouensis	A
Dp002/0001	Conchostraca	Triglyptidae	Triglypta	Triglypta haifanggouensis	A
Dp002/0001	Conchostraca	Triglyptidae	Triglypta	Triglypta haifanggouensis	A
Dp002/0001	Conchostraca	Triglyptidae	Triglypta	Triglypta haifanggouensis	A
Dp002/0001	Conchostraca	Triglyptidae	Triglypta	Triglypta haifanggouensis	A
Dp002/0001	Conchostraca	Triglyptidae	Triglypta	Triglypta haifanggouensis	B
Dp002/0001	Conchostraca	Triglyptidae	Triglypta	Triglypta haifanggouensis	B
Dp002/0001	Conchostraca	Triglyptidae	Triglypta	Triglypta haifanggouensis	B
Dp002/0001	Conchostraca	Triglyptidae	Triglypta	Triglypta haifanggouensis	C
Dp002/0001	Conchostraca	Triglyptidae	Triglypta	Triglypta haifanggouensis	C
Dp002/0001	Conchostraca	Triglyptidae	Triglypta	Triglypta haifanggouensis	D
Dp002/0001	Conchostraca	Triglyptidae	Triglypta	Triglypta haifanggouensis	E
Dp002/0001	Ephemeroptera(l)	Siphlonuridae(l)	Mesobaetis(l)	Mesobaetis sibirica(l)	C
Dp002/0001	Ephemeroptera(l)	Siphlonuridae(l)	Mesobaetis(l)	Mesobaetis sibirica(l)	C
Dp002/0001	Ephemeroptera(l)	Siphlonuridae(l)	Mesobaetis(l)	Mesobaetis sibirica(l)	B
Dp002/0002	Conchostraca	Triglyptidae	Triglypta	Triglypta haifanggouensis	A
Dp002/0002	Conchostraca	Triglyptidae	Triglypta	Triglypta haifanggouensis	A
Dp002/0002	Conchostraca	Triglyptidae	Triglypta	Triglypta haifanggouensis	A
Dp002/0002	Conchostraca	Triglyptidae	Triglypta	Triglypta haifanggouensis	A
Dp002/0002	Conchostraca	Triglyptidae	Triglypta	Triglypta haifanggouensis	A
Dp002/0002	Conchostraca	Triglyptidae	Triglypta	Triglypta haifanggouensis	A
Dp002/0002	Conchostraca	Triglyptidae	Triglypta	Triglypta haifanggouensis	A
Dp002/0002	Conchostraca	Triglyptidae	Triglypta	Triglypta haifanggouensis	A
Dp002/0002	Conchostraca	Triglyptidae	Triglypta	Triglypta haifanggouensis	A
Dp002/0002	Conchostraca	Triglyptidae	Triglypta	Triglypta haifanggouensis	A
Dp002/0002	Conchostraca	Triglyptidae	Triglypta	Triglypta haifanggouensis	A
Dp002/0002	Conchostraca	Triglyptidae	Triglypta	Triglypta haifanggouensis	A
Dp002/0002	Conchostraca	Triglyptidae	Triglypta	Triglypta haifanggouensis	A
Dp002/0002	Conchostraca	Triglyptidae	Triglypta	Triglypta haifanggouensis	A
Dp002/0002	Conchostraca	Triglyptidae	Triglypta	Triglypta haifanggouensis	A
Dp002/0002	Conchostraca	Triglyptidae	Triglypta	Triglypta haifanggouensis	B
Dp002/0002	Conchostraca	Triglyptidae	Triglypta	Triglypta haifanggouensis	C
Dp002/0002	Diptera	Protopleciidae	Sunoplecia	Sunoplecia liaoningensis	C
Dp002/0002	Ephemeroptera(l)	Hexagenitidae(l)	Shantous(l)	Shantous lacustris(l)	C
Dp002/0003	Hemiptera	Corixidae	Yanliaocorixa	Yanliaocorixa chinensis	A
Dp002/0003	Hemiptera	Corixidae	Yanliaocorixa	Yanliaocorixa chinensis	A
Dp002/0003	Hemiptera	Corixidae	Yanliaocorixa	Yanliaocorixa chinensis	A
Dp002/0003	Hemiptera	Corixidae	Yanliaocorixa	Yanliaocorixa chinensis	A
Dp002/0003	Hemiptera	Corixidae	Yanliaocorixa	Yanliaocorixa chinensis	E
Dp002/0003	Hemiptera	Procercopidae	Anthoscytina	Anthoscytina perpetua	A
Dp002/0004	Trichoptera	Economidae	unknown	unknown	A
Dp002/0004	Hemiptera	Corixidae	Yanliaocorixa	Yanliaocorixa chinensis	A
Dp002/0005	Hemiptera	Corixidae	Yanliaocorixa	Yanliaocorixa chinensis	A
Dp002/0005	Hemiptera	Corixidae	Yanliaocorixa	Yanliaocorixa chinensis	D
Dp002/0005	Hemiptera	Corixidae	Yanliaocorixa	Yanliaocorixa chinensis	D
Dp002/0005	Hemiptera	Corixidae	Yanliaocorixa	Yanliaocorixa chinensis	E
Dp002/0005	Hemiptera	Corixidae	Yanliaocorixa	Yanliaocorixa chinensis	E
Dp002/0006	Plecoptera	Pronemouridae	Pronemoura	Pronemoura longialata	A
Dp002/0006	Plecoptera	Pronemouridae	unknown	unknown	A
Dp002/0006	unknown	unknown	unknown	unknown	D
Dp002/0006	Ephemeroptera(l)	unknown	unknown	unknown	D
Dp002/0006	Hemiptera	Corixidae	Yanliaocorixa	Yanliaocorixa chinensis	D
Dp002/0006	Hemiptera	Corixidae	Yanliaocorixa	Yanliaocorixa chinensis	A
Dp002/0007	Coleoptera(l)	Coptoclavidae(l)	Daohugounectes(l)	Daohugounectes primitinus(l)	A
Dp002/0007	Conchostraca	Triglyptidae	Triglypta	Triglypta haifanggouensis	B
Dp002/0007	Diptera	Protopleciidae	Sunoplecia	Sunoplecia liaoningensis	D
Dp002/0007	Diptera	Protopleciidae	Sunoplecia	Sunoplecia liaoningensis	C
Dp002/0007	Hemiptera	Corixidae	Yanliaocorixa	Yanliaocorixa chinensis	A
Dp002/0007	Hemiptera	Corixidae	Yanliaocorixa	Yanliaocorixa chinensis	A
Dp002/0008	Hemiptera	Corixidae	Yanliaocorixa	Yanliaocorixa chinensis	A
Dp002/0008	Hemiptera	Corixidae	Yanliaocorixa	Yanliaocorixa chinensis	A
Dp002/0008	Hemiptera	Corixidae	Yanliaocorixa	Yanliaocorixa chinensis	A
Dp002/0008	Hemiptera	Corixidae	Yanliaocorixa	Yanliaocorixa chinensis	A
Dp002/0008	Hemiptera	Corixidae	Yanliaocorixa	Yanliaocorixa chinensis	A
Dp002/0008	Hemiptera	Corixidae	Yanliaocorixa	Yanliaocorixa chinensis	A
Dp002/0008	Hemiptera	Corixidae	Yanliaocorixa	Yanliaocorixa chinensis	A
Dp002/0008	Hemiptera	Corixidae	Yanliaocorixa	Yanliaocorixa chinensis	A
Dp002/0008	Hemiptera	Corixidae	Yanliaocorixa	Yanliaocorixa chinensis	A
Dp002/0008	Hemiptera	Corixidae	Yanliaocorixa	Yanliaocorixa chinensis	A
Dp002/0008	Hemiptera	Corixidae	Yanliaocorixa	Yanliaocorixa chinensis	B
Dp002/0008	Hemiptera	Corixidae	Yanliaocorixa	Yanliaocorixa chinensis	B
Dp002/0008	Hemiptera	Corixidae	Yanliaocorixa	Yanliaocorixa chinensis	B
Dp002/0008	Hemiptera	Corixidae	Yanliaocorixa	Yanliaocorixa chinensis	D
Dp002/0008	Hemiptera	Corixidae	Yanliaocorixa	Yanliaocorixa chinensis	D
Dp002/0008	Hemiptera	Corixidae	Yanliaocorixa	Yanliaocorixa chinensis	D
Dp002/0008	Hemiptera	Corixidae	Yanliaocorixa	Yanliaocorixa chinensis	D
Dp002/0008	Plecoptera(l)	Platyperlidae(l)	Platyperla(l)	Platyperla platypoda(l)	A
Dp002/0009	Hemiptera	Corixidae	Yanliaocorixa	Yanliaocorixa chinensis	B
Dp002/0009	Hemiptera	Corixidae	Yanliaocorixa	Yanliaocorixa chinensis	B
Dp002/0009	unknown	unknown	unknown	unknown	D
Dp002/0010	Diptera	unknown	unknown	unknown	C
Dp002/0010	Diptera	Protopleciidae	Sunoplecia	Sunoplecia liaoningensis	C
Dp002/0011	Hemiptera	Corixidae	Yanliaocorixa	Yanliaocorixa chinensis	A
Dp002/0011	Hemiptera	Corixidae	Yanliaocorixa	Yanliaocorixa chinensis	A
Dp002/0011	unknown	unknown	unknown	unknown	D
Dp002/0011	unknown	unknown	unknown	unknown	D
Dp002/0012	unknown	unknown	unknown	unknown	D
Dp002/0012	unknown	unknown	unknown	unknown	D
Dp002/0013	Neuroptera	unknown	unknown	unknown	D
Dp002/0013	unknown	unknown	unknown	unknown	D
Dp002/0014	Ephemeroptera(l)	Siphlonuridae(l)	Mesobaetis(l)	Mesobaetis sibirica(l)	B
Dp002/0014	Ephemeroptera	Siphlonuridae	Jurassonurus	Jurassonurus amoenus	A
Dp002/0014	Coleoptera(l)	Coptoclavidae(l)	Daohugounectes(l)	Daohugounectes primitinus(l)	A
Dp002/0015	Mecoptera	unknown	unknown	unknown	C
Dp002/0016	Diptera	Protopleciidae	Sunoplecia	Sunoplecia liaoningensis	C
Dp002/0017	Coleoptera	Scarabaeidae	Meolonthinae gen.	Meolonthinae gen. sp1.	A
Dp002/0018	Diptera	unknown	unknown	unknown	C
Dp002/0019	Conchostraca	Triglyptidae	Triglypta	Triglypta haifanggouensis	A
Dp002/0019	Conchostraca	Triglyptidae	Triglypta	Triglypta haifanggouensis	A
Dp002/0019	Conchostraca	Triglyptidae	Triglypta	Triglypta haifanggouensis	A
Dp002/0019	Conchostraca	Triglyptidae	Triglypta	Triglypta haifanggouensis	A
Dp002/0019	Conchostraca	Triglyptidae	Triglypta	Triglypta haifanggouensis	A
Dp002/0019	Conchostraca	Triglyptidae	Triglypta	Triglypta haifanggouensis	A
Dp002/0019	Conchostraca	Triglyptidae	Triglypta	Triglypta haifanggouensis	A
Dp002/0019	Conchostraca	Triglyptidae	Triglypta	Triglypta haifanggouensis	A
Dp002/0019	Conchostraca	Triglyptidae	Triglypta	Triglypta haifanggouensis	A
Dp002/0019	Conchostraca	Triglyptidae	Triglypta	Triglypta haifanggouensis	A
Dp002/0019	Conchostraca	Triglyptidae	Triglypta	Triglypta haifanggouensis	A
Dp002/0019	Conchostraca	Triglyptidae	Triglypta	Triglypta haifanggouensis	A
Dp002/0019	Conchostraca	Triglyptidae	Triglypta	Triglypta haifanggouensis	A
Dp002/0019	Conchostraca	Triglyptidae	Triglypta	Triglypta haifanggouensis	A
Dp002/0019	Conchostraca	Triglyptidae	Triglypta	Triglypta haifanggouensis	A
Dp002/0019	Conchostraca	Triglyptidae	Triglypta	Triglypta haifanggouensis	A
Dp002/0019	Conchostraca	Triglyptidae	Triglypta	Triglypta haifanggouensis	B
Dp002/0019	Conchostraca	Triglyptidae	Triglypta	Triglypta haifanggouensis	B
Dp002/0019	Conchostraca	Triglyptidae	Triglypta	Triglypta haifanggouensis	B
Dp002/0019	Conchostraca	Triglyptidae	Triglypta	Triglypta haifanggouensis	C
Dp002/0019	Conchostraca	Triglyptidae	Triglypta	Triglypta haifanggouensis	C
Dp002/0019	Conchostraca	Triglyptidae	Triglypta	Triglypta haifanggouensis	C
Dp002/0019	Conchostraca	Triglyptidae	Triglypta	Triglypta haifanggouensis	D
Dp002/0019	Conchostraca	Triglyptidae	Triglypta	Triglypta haifanggouensis	E
Dp002/0019	Conchostraca	Triglyptidae	Triglypta	Triglypta haifanggouensis	E
Dp002/0019	Plecoptera	Pronemouridae	Pronemoura	unknown	A
Dp002/0020	unknown	unknown	unknown	unknown	E
Dp002/0021	unknown	unknown	unknown	unknown	E
Dp002/0022	Plecoptera	Leuctridae	Aristoleuctra	Aristoleuctra yehae	B
Dp002/0023	Ephemeroptera(l)	Siphlonuridae(l)	Mesobaetis(l)	Mesobaetis sibirica(l)	C
Dp002/0023	Hemiptera	Corixidae	Yanliaocorixa	Yanliaocorixa chinensis	A
Dp002/0023	Hemiptera	Corixidae	Yanliaocorixa	Yanliaocorixa chinensis	A
Dp002/0023	Hemiptera	Corixidae	Yanliaocorixa	Yanliaocorixa chinensis	A
Dp002/0024	Hemiptera	Corixidae	Yanliaocorixa	Yanliaocorixa chinensis	A
Dp002/0024	Hemiptera	Protopsyllidiidae	unknown	unknown	B
Dp002/0024	unknown	unknown	unknown	unknown	D
Dp002/0024	unknown	unknown	unknown	unknown	E
Dp002/0024	unknown	unknown	unknown	unknown	E
Dp002/0025	Plecoptera	Pronemouridae	Pronemoura	Pronemoura longialata	A
Dp002/0026	Conchostraca	Triglyptidae	Triglypta	Triglypta haifanggouensis	A
Dp002/0026	Conchostraca	Triglyptidae	Triglypta	Triglypta haifanggouensis	A
Dp002/0026	Conchostraca	Triglyptidae	Triglypta	Triglypta haifanggouensis	A
Dp002/0026	Conchostraca	Triglyptidae	Triglypta	Triglypta haifanggouensis	A
Dp002/0026	Conchostraca	Triglyptidae	Triglypta	Triglypta haifanggouensis	A
Dp002/0026	Conchostraca	Triglyptidae	Triglypta	Triglypta haifanggouensis	A
Dp002/0026	Conchostraca	Triglyptidae	Triglypta	Triglypta haifanggouensis	A
Dp002/0026	Conchostraca	Triglyptidae	Triglypta	Triglypta haifanggouensis	A
Dp002/0026	Conchostraca	Triglyptidae	Triglypta	Triglypta haifanggouensis	A
Dp002/0026	Conchostraca	Triglyptidae	Triglypta	Triglypta haifanggouensis	A
Dp002/0026	Conchostraca	Triglyptidae	Triglypta	Triglypta haifanggouensis	A
Dp002/0026	Conchostraca	Triglyptidae	Triglypta	Triglypta haifanggouensis	A
Dp002/0026	Conchostraca	Triglyptidae	Triglypta	Triglypta haifanggouensis	A
Dp002/0026	Conchostraca	Triglyptidae	Triglypta	Triglypta haifanggouensis	A
Dp002/0026	Conchostraca	Triglyptidae	Triglypta	Triglypta haifanggouensis	A
Dp002/0026	Conchostraca	Triglyptidae	Triglypta	Triglypta haifanggouensis	A
Dp002/0026	Conchostraca	Triglyptidae	Triglypta	Triglypta haifanggouensis	A
Dp002/0026	Conchostraca	Triglyptidae	Triglypta	Triglypta haifanggouensis	A
Dp002/0026	Conchostraca	Triglyptidae	Triglypta	Triglypta haifanggouensis	A
Dp002/0026	Conchostraca	Triglyptidae	Triglypta	Triglypta haifanggouensis	A
Dp002/0026	Conchostraca	Triglyptidae	Triglypta	Triglypta haifanggouensis	A
Dp002/0026	Conchostraca	Triglyptidae	Triglypta	Triglypta haifanggouensis	A
Dp002/0026	Conchostraca	Triglyptidae	Triglypta	Triglypta haifanggouensis	A
Dp002/0026	Conchostraca	Triglyptidae	Triglypta	Triglypta haifanggouensis	A
Dp002/0026	Conchostraca	Triglyptidae	Triglypta	Triglypta haifanggouensis	A
Dp002/0026	Conchostraca	Triglyptidae	Triglypta	Triglypta haifanggouensis	A
Dp002/0026	Conchostraca	Triglyptidae	Triglypta	Triglypta haifanggouensis	A
Dp002/0026	Conchostraca	Triglyptidae	Triglypta	Triglypta haifanggouensis	A
Dp002/0026	Conchostraca	Triglyptidae	Triglypta	Triglypta haifanggouensis	A
Dp002/0026	Conchostraca	Triglyptidae	Triglypta	Triglypta haifanggouensis	A
Dp002/0026	Conchostraca	Triglyptidae	Triglypta	Triglypta haifanggouensis	A
Dp002/0026	Conchostraca	Triglyptidae	Triglypta	Triglypta haifanggouensis	A
Dp002/0026	Conchostraca	Triglyptidae	Triglypta	Triglypta haifanggouensis	A
Dp002/0026	Conchostraca	Triglyptidae	Triglypta	Triglypta haifanggouensis	A
Dp002/0026	Conchostraca	Triglyptidae	Triglypta	Triglypta haifanggouensis	A
Dp002/0026	Conchostraca	Triglyptidae	Triglypta	Triglypta haifanggouensis	A
Dp002/0026	Conchostraca	Triglyptidae	Triglypta	Triglypta haifanggouensis	A
Dp002/0026	Conchostraca	Triglyptidae	Triglypta	Triglypta haifanggouensis	A
Dp002/0026	Conchostraca	Triglyptidae	Triglypta	Triglypta haifanggouensis	A
Dp002/0026	Conchostraca	Triglyptidae	Triglypta	Triglypta haifanggouensis	B
Dp002/0026	Conchostraca	Triglyptidae	Triglypta	Triglypta haifanggouensis	B
Dp002/0026	Conchostraca	Triglyptidae	Triglypta	Triglypta haifanggouensis	B
Dp002/0026	Conchostraca	Triglyptidae	Triglypta	Triglypta haifanggouensis	B
Dp002/0026	Conchostraca	Triglyptidae	Triglypta	Triglypta haifanggouensis	B
Dp002/0026	Conchostraca	Triglyptidae	Triglypta	Triglypta haifanggouensis	B
Dp002/0026	Conchostraca	Triglyptidae	Triglypta	Triglypta haifanggouensis	B
Dp002/0026	Conchostraca	Triglyptidae	Triglypta	Triglypta haifanggouensis	C
Dp002/0026	Conchostraca	Triglyptidae	Triglypta	Triglypta haifanggouensis	C
Dp002/0026	Conchostraca	Triglyptidae	Triglypta	Triglypta haifanggouensis	C
Dp002/0026	Conchostraca	Triglyptidae	Triglypta	Triglypta haifanggouensis	C
Dp002/0026	Conchostraca	Triglyptidae	Triglypta	Triglypta haifanggouensis	D
Dp002/0026	Conchostraca	Triglyptidae	Triglypta	Triglypta haifanggouensis	D
Dp002/0026	Conchostraca	Triglyptidae	Triglypta	Triglypta haifanggouensis	D
Dp002/0026	Conchostraca	Triglyptidae	Triglypta	Triglypta haifanggouensis	D
Dp002/0026	unknown	unknown	unknown	unknown	E
Dp002/0026	unknown	unknown	unknown	unknown	E
Dp002/0027	unknown	unknown	unknown	unknown	E
Dp002/0028	Conchostraca	Triglyptidae	Triglypta	Triglypta haifanggouensis	A
Dp002/0028	Conchostraca	Triglyptidae	Triglypta	Triglypta haifanggouensis	A
Dp002/0028	Conchostraca	Triglyptidae	Triglypta	Triglypta haifanggouensis	A
Dp002/0028	Conchostraca	Triglyptidae	Triglypta	Triglypta haifanggouensis	A
Dp002/0028	Conchostraca	Triglyptidae	Triglypta	Triglypta haifanggouensis	A
Dp002/0028	Conchostraca	Triglyptidae	Triglypta	Triglypta haifanggouensis	A
Dp002/0028	Conchostraca	Triglyptidae	Triglypta	Triglypta haifanggouensis	A
Dp002/0028	Conchostraca	Triglyptidae	Triglypta	Triglypta haifanggouensis	A
Dp002/0028	Conchostraca	Triglyptidae	Triglypta	Triglypta haifanggouensis	A
Dp002/0028	Conchostraca	Triglyptidae	Triglypta	Triglypta haifanggouensis	B
Dp002/0028	Conchostraca	Triglyptidae	Triglypta	Triglypta haifanggouensis	B
Dp002/0028	Conchostraca	Triglyptidae	Triglypta	Triglypta haifanggouensis	B
Dp002/0028	Conchostraca	Triglyptidae	Triglypta	Triglypta haifanggouensis	C
Dp002/0028	Conchostraca	Triglyptidae	Triglypta	Triglypta haifanggouensis	C
Dp002/0028	Conchostraca	Triglyptidae	Triglypta	Triglypta haifanggouensis	D
Dp002/0028	Conchostraca	Triglyptidae	Triglypta	Triglypta haifanggouensis	D
Dp002/0028	Hemiptera	Procercopidae	Anthoscytina	Anthoscytina perpetua	A
Dp002/0029	Conchostraca	Triglyptidae	Triglypta	Triglypta haifanggouensis	A
Dp002/0029	Conchostraca	Triglyptidae	Triglypta	Triglypta haifanggouensis	A
Dp002/0029	Conchostraca	Triglyptidae	Triglypta	Triglypta haifanggouensis	A
Dp002/0029	Conchostraca	Triglyptidae	Triglypta	Triglypta haifanggouensis	A
Dp002/0029	Conchostraca	Triglyptidae	Triglypta	Triglypta haifanggouensis	A
Dp002/0029	Conchostraca	Triglyptidae	Triglypta	Triglypta haifanggouensis	A
Dp002/0029	Conchostraca	Triglyptidae	Triglypta	Triglypta haifanggouensis	A
Dp002/0029	Conchostraca	Triglyptidae	Triglypta	Triglypta haifanggouensis	B
Dp002/0029	Conchostraca	Triglyptidae	Triglypta	Triglypta haifanggouensis	B
Dp002/0029	Conchostraca	Triglyptidae	Triglypta	Triglypta haifanggouensis	C
Dp002/0029	Conchostraca	Triglyptidae	Triglypta	Triglypta haifanggouensis	C
Dp002/0029	Conchostraca	Triglyptidae	Triglypta	Triglypta haifanggouensis	D
Dp002/0029	Conchostraca	Triglyptidae	Triglypta	Triglypta haifanggouensis	D
Dp002/0029	Hemiptera	Corixidae	Yanliaocorixa	Yanliaocorixa chinensis	A
Dp002/0030	Hemiptera	Corixidae	Yanliaocorixa	Yanliaocorixa chinensis	A
Dp002/0030	Hemiptera	Corixidae	Yanliaocorixa	Yanliaocorixa chinensis	A
Dp002/0030	Hemiptera	Corixidae	Yanliaocorixa	Yanliaocorixa chinensis	A
Dp002/0030	Hemiptera	Corixidae	Yanliaocorixa	Yanliaocorixa chinensis	B
Dp002/0030	Hemiptera	Corixidae	Yanliaocorixa	Yanliaocorixa chinensis	B
Dp002/0030	Hemiptera	Corixidae	Yanliaocorixa	Yanliaocorixa chinensis	B
Dp002/0031	Conchostraca	Triglyptidae	Triglypta	Triglypta haifanggouensis	A
Dp002/0031	Conchostraca	Triglyptidae	Triglypta	Triglypta haifanggouensis	A
Dp002/0031	Conchostraca	Triglyptidae	Triglypta	Triglypta haifanggouensis	A
Dp002/0031	Conchostraca	Triglyptidae	Triglypta	Triglypta haifanggouensis	A
Dp002/0031	Conchostraca	Triglyptidae	Triglypta	Triglypta haifanggouensis	A
Dp002/0031	Conchostraca	Triglyptidae	Triglypta	Triglypta haifanggouensis	A
Dp002/0031	Conchostraca	Triglyptidae	Triglypta	Triglypta haifanggouensis	A
Dp002/0031	Conchostraca	Triglyptidae	Triglypta	Triglypta haifanggouensis	A
Dp002/0031	Conchostraca	Triglyptidae	Triglypta	Triglypta haifanggouensis	A
Dp002/0031	Conchostraca	Triglyptidae	Triglypta	Triglypta haifanggouensis	A
Dp002/0031	Conchostraca	Triglyptidae	Triglypta	Triglypta haifanggouensis	A
Dp002/0031	Conchostraca	Triglyptidae	Triglypta	Triglypta haifanggouensis	A
Dp002/0031	Conchostraca	Triglyptidae	Triglypta	Triglypta haifanggouensis	A
Dp002/0031	Conchostraca	Triglyptidae	Triglypta	Triglypta haifanggouensis	B
Dp002/0031	Conchostraca	Triglyptidae	Triglypta	Triglypta haifanggouensis	B
Dp002/0031	Conchostraca	Triglyptidae	Triglypta	Triglypta haifanggouensis	B
Dp002/0031	Conchostraca	Triglyptidae	Triglypta	Triglypta haifanggouensis	C
Dp002/0031	Conchostraca	Triglyptidae	Triglypta	Triglypta haifanggouensis	C
Dp002/0031	Conchostraca	Triglyptidae	Triglypta	Triglypta haifanggouensis	C
Dp002/0031	Conchostraca	Triglyptidae	Triglypta	Triglypta haifanggouensis	D
Dp002/0031	Conchostraca	Triglyptidae	Triglypta	Triglypta haifanggouensis	D
Dp002/0031	Hemiptera	Procercopidae	unknown	unknown	A
Dp002/0032	unknown	unknown	unknown	unknown	E
Dp002/0033	unknown	unknown	unknown	unknown	E
Dp002/0034	unknown	unknown	unknown	unknown	E
Dp002/0034	Conchostraca	Triglyptidae	Triglypta	Triglypta haifanggouensis	A
Dp002/0034	Conchostraca	Triglyptidae	Triglypta	Triglypta haifanggouensis	A
Dp002/0034	Conchostraca	Triglyptidae	Triglypta	Triglypta haifanggouensis	A
Dp002/0034	Conchostraca	Triglyptidae	Triglypta	Triglypta haifanggouensis	A
Dp002/0034	Conchostraca	Triglyptidae	Triglypta	Triglypta haifanggouensis	A
Dp002/0034	Conchostraca	Triglyptidae	Triglypta	Triglypta haifanggouensis	A
Dp002/0034	Conchostraca	Triglyptidae	Triglypta	Triglypta haifanggouensis	A
Dp002/0034	Conchostraca	Triglyptidae	Triglypta	Triglypta haifanggouensis	A
Dp002/0034	Conchostraca	Triglyptidae	Triglypta	Triglypta haifanggouensis	A
Dp002/0034	Conchostraca	Triglyptidae	Triglypta	Triglypta haifanggouensis	A
Dp002/0034	Conchostraca	Triglyptidae	Triglypta	Triglypta haifanggouensis	A
Dp002/0034	Conchostraca	Triglyptidae	Triglypta	Triglypta haifanggouensis	A
Dp002/0034	Conchostraca	Triglyptidae	Triglypta	Triglypta haifanggouensis	A
Dp002/0034	Conchostraca	Triglyptidae	Triglypta	Triglypta haifanggouensis	B
Dp002/0034	Conchostraca	Triglyptidae	Triglypta	Triglypta haifanggouensis	B
Dp002/0034	Conchostraca	Triglyptidae	Triglypta	Triglypta haifanggouensis	B
Dp002/0034	Conchostraca	Triglyptidae	Triglypta	Triglypta haifanggouensis	C
Dp002/0034	Conchostraca	Triglyptidae	Triglypta	Triglypta haifanggouensis	E
Dp002/0034	Conchostraca	Triglyptidae	Triglypta	Triglypta haifanggouensis	E
Dp002/0034	Conchostraca	Triglyptidae	Triglypta	Triglypta haifanggouensis	E
Dp002/0034	Conchostraca	Triglyptidae	Triglypta	Triglypta haifanggouensis	E
Dp002/0034	Conchostraca	Triglyptidae	Triglypta	Triglypta haifanggouensis	E
Dp002/0034	unknown	unknown	unknown	unknown	E
Dp002/0035	Hemiptera	Procercopidae	Anthoscytina	Anthoscytina perpetua	A
Dp002/0035	Hemiptera	Sinoalidae	unknown	unknown	A
Dp002/0036	Conchostraca	Triglyptidae	Triglypta	Triglypta haifanggouensis	A
Dp002/0036	Conchostraca	Triglyptidae	Triglypta	Triglypta haifanggouensis	A
Dp002/0036	Conchostraca	Triglyptidae	Triglypta	Triglypta haifanggouensis	A
Dp002/0036	Conchostraca	Triglyptidae	Triglypta	Triglypta haifanggouensis	A
Dp002/0036	Conchostraca	Triglyptidae	Triglypta	Triglypta haifanggouensis	A
Dp002/0036	Conchostraca	Triglyptidae	Triglypta	Triglypta haifanggouensis	A
Dp002/0036	Conchostraca	Triglyptidae	Triglypta	Triglypta haifanggouensis	B
Dp002/0036	Conchostraca	Triglyptidae	Triglypta	Triglypta haifanggouensis	B
Dp002/0036	Conchostraca	Triglyptidae	Triglypta	Triglypta haifanggouensis	C
Dp002/0036	Conchostraca	Triglyptidae	Triglypta	Triglypta haifanggouensis	D
Dp002/0036	Conchostraca	Triglyptidae	Triglypta	Triglypta haifanggouensis	E
Dp002/0036	Conchostraca	Triglyptidae	Triglypta	Triglypta haifanggouensis	E
Dp002/0036	Hemiptera	Procercopidae	Anthoscytina	Anthoscytina perpetua	A
Dp002/0037	Hemiptera	Procercopidae	Anthoscytina	Anthoscytina perpetua	A
Dp002/0037	Diptera	Protopleciidae	Sunoplecia	Sunoplecia liaoningensis	A
Dp002/0038	Hemiptera	Procercopidae	Anthoscytina	Anthoscytina perpetua	A
Dp002/0039	unknown	unknown	unknown	unknown	D
Dp002/0040	Hemiptera	Procercopidae	Anthoscytina	Anthoscytina perpetua	A
Dp002/0040	Hemiptera	Pachymeridiidae	unknown	unknown	B
Dp002/0041	Blattaria	Fuziidae	Fuzia	Fuzia dadao	A
Dp002/0042	Blattaria	Fuziidae	Fuzia	Fuzia dadao	A
Dp002/0043	Conchostraca	Triglyptidae	Triglypta	Triglypta haifanggouensis	A
Dp002/0043	Conchostraca	Triglyptidae	Triglypta	Triglypta haifanggouensis	A
Dp002/0043	Conchostraca	Triglyptidae	Triglypta	Triglypta haifanggouensis	A
Dp002/0043	Conchostraca	Triglyptidae	Triglypta	Triglypta haifanggouensis	A
Dp002/0043	Conchostraca	Triglyptidae	Triglypta	Triglypta haifanggouensis	A
Dp002/0043	Conchostraca	Triglyptidae	Triglypta	Triglypta haifanggouensis	A
Dp002/0043	Conchostraca	Triglyptidae	Triglypta	Triglypta haifanggouensis	A
Dp002/0043	Conchostraca	Triglyptidae	Triglypta	Triglypta haifanggouensis	A
Dp002/0043	Conchostraca	Triglyptidae	Triglypta	Triglypta haifanggouensis	A
Dp002/0043	Conchostraca	Triglyptidae	Triglypta	Triglypta haifanggouensis	A
Dp002/0043	Conchostraca	Triglyptidae	Triglypta	Triglypta haifanggouensis	A
Dp002/0043	Conchostraca	Triglyptidae	Triglypta	Triglypta haifanggouensis	A
Dp002/0043	Conchostraca	Triglyptidae	Triglypta	Triglypta haifanggouensis	A
Dp002/0043	Conchostraca	Triglyptidae	Triglypta	Triglypta haifanggouensis	A
Dp002/0043	Conchostraca	Triglyptidae	Triglypta	Triglypta haifanggouensis	A
Dp002/0043	Conchostraca	Triglyptidae	Triglypta	Triglypta haifanggouensis	A
Dp002/0043	Conchostraca	Triglyptidae	Triglypta	Triglypta haifanggouensis	A
Dp002/0043	Conchostraca	Triglyptidae	Triglypta	Triglypta haifanggouensis	A
Dp002/0043	Conchostraca	Triglyptidae	Triglypta	Triglypta haifanggouensis	A
Dp002/0043	Conchostraca	Triglyptidae	Triglypta	Triglypta haifanggouensis	A
Dp002/0043	Conchostraca	Triglyptidae	Triglypta	Triglypta haifanggouensis	A
Dp002/0043	Conchostraca	Triglyptidae	Triglypta	Triglypta haifanggouensis	A
Dp002/0043	Conchostraca	Triglyptidae	Triglypta	Triglypta haifanggouensis	A
Dp002/0043	Conchostraca	Triglyptidae	Triglypta	Triglypta haifanggouensis	A
Dp002/0043	Conchostraca	Triglyptidae	Triglypta	Triglypta haifanggouensis	A
Dp002/0043	Conchostraca	Triglyptidae	Triglypta	Triglypta haifanggouensis	A
Dp002/0043	Conchostraca	Triglyptidae	Triglypta	Triglypta haifanggouensis	A
Dp002/0043	Conchostraca	Triglyptidae	Triglypta	Triglypta haifanggouensis	A
Dp002/0043	Conchostraca	Triglyptidae	Triglypta	Triglypta haifanggouensis	A
Dp002/0043	Conchostraca	Triglyptidae	Triglypta	Triglypta haifanggouensis	A
Dp002/0043	Conchostraca	Triglyptidae	Triglypta	Triglypta haifanggouensis	A
Dp002/0043	Plecoptera	unknown	unknown	unknown	A
Dp002/0044	unknown	unknown	unknown	unknown	D
Dp002/0045	unknown	unknown	unknown	unknown	D
Dp002/0045	Hemiptera	Procercopidae	Anthoscytina	Anthoscytina perpetua	A
Dp002/0046	Hemiptera	Pachymeridiidae	Pachymeridiidae gen.nov.	Pachymeridiidae gen.nov. sp1	A
Dp002/0047	Conchostraca	Triglyptidae	Triglypta	Triglypta haifanggouensis	A
Dp002/0047	Conchostraca	Triglyptidae	Triglypta	Triglypta haifanggouensis	A
Dp002/0047	Conchostraca	Triglyptidae	Triglypta	Triglypta haifanggouensis	A
Dp002/0047	Conchostraca	Triglyptidae	Triglypta	Triglypta haifanggouensis	A
Dp002/0047	Conchostraca	Triglyptidae	Triglypta	Triglypta haifanggouensis	A
Dp002/0047	Conchostraca	Triglyptidae	Triglypta	Triglypta haifanggouensis	A
Dp002/0047	Conchostraca	Triglyptidae	Triglypta	Triglypta haifanggouensis	A
Dp002/0047	Conchostraca	Triglyptidae	Triglypta	Triglypta haifanggouensis	A
Dp002/0047	Conchostraca	Triglyptidae	Triglypta	Triglypta haifanggouensis	A
Dp002/0047	Conchostraca	Triglyptidae	Triglypta	Triglypta haifanggouensis	A
Dp002/0047	Conchostraca	Triglyptidae	Triglypta	Triglypta haifanggouensis	A
Dp002/0047	Conchostraca	Triglyptidae	Triglypta	Triglypta haifanggouensis	C
Dp002/0047	Conchostraca	Triglyptidae	Triglypta	Triglypta haifanggouensis	C
Dp002/0047	Conchostraca	Triglyptidae	Triglypta	Triglypta haifanggouensis	C
Dp002/0047	Conchostraca	Triglyptidae	Triglypta	Triglypta haifanggouensis	C
Dp002/0047	Conchostraca	Triglyptidae	Triglypta	Triglypta haifanggouensis	E
Dp002/0047	Conchostraca	Triglyptidae	Triglypta	Triglypta haifanggouensis	E
Dp002/0047	Hemiptera	unknown	unknown	unknown	C
Dp002/0047	Hemiptera	Corixidae	Yanliaocorixa	Yanliaocorixa chinensis	B
Dp002/0047	Hemiptera	unknown	unknown	unknown	C
Dp002/0048	Conchostraca	Triglyptidae	Triglypta	Triglypta haifanggouensis	A
Dp002/0048	Conchostraca	Triglyptidae	Triglypta	Triglypta haifanggouensis	A
Dp002/0048	Conchostraca	Triglyptidae	Triglypta	Triglypta haifanggouensis	A
Dp002/0048	Conchostraca	Triglyptidae	Triglypta	Triglypta haifanggouensis	A
Dp002/0048	Conchostraca	Triglyptidae	Triglypta	Triglypta haifanggouensis	A
Dp002/0048	Conchostraca	Triglyptidae	Triglypta	Triglypta haifanggouensis	A
Dp002/0048	Conchostraca	Triglyptidae	Triglypta	Triglypta haifanggouensis	A
Dp002/0048	Conchostraca	Triglyptidae	Triglypta	Triglypta haifanggouensis	B
Dp002/0048	Conchostraca	Triglyptidae	Triglypta	Triglypta haifanggouensis	B
Dp002/0048	Conchostraca	Triglyptidae	Triglypta	Triglypta haifanggouensis	C
Dp002/0048	Conchostraca	Triglyptidae	Triglypta	Triglypta haifanggouensis	C
Dp002/0048	Conchostraca	Triglyptidae	Triglypta	Triglypta haifanggouensis	C
Dp002/0048	Conchostraca	Triglyptidae	Triglypta	Triglypta haifanggouensis	C
Dp002/0048	Conchostraca	Triglyptidae	Triglypta	Triglypta haifanggouensis	E
Dp002/0048	Hemiptera	Sinoalidae	Jiania	Jiania gracila	A
Dp002/0048	unknown	unknown	unknown	unknown	C
Dp002/0049	Conchostraca	Triglyptidae	Triglypta	Triglypta haifanggouensis	A
Dp002/0049	Conchostraca	Triglyptidae	Triglypta	Triglypta haifanggouensis	A
Dp002/0049	Conchostraca	Triglyptidae	Triglypta	Triglypta haifanggouensis	A
Dp002/0049	Conchostraca	Triglyptidae	Triglypta	Triglypta haifanggouensis	A
Dp002/0049	Conchostraca	Triglyptidae	Triglypta	Triglypta haifanggouensis	A
Dp002/0049	Conchostraca	Triglyptidae	Triglypta	Triglypta haifanggouensis	A
Dp002/0049	Conchostraca	Triglyptidae	Triglypta	Triglypta haifanggouensis	A
Dp002/0049	Conchostraca	Triglyptidae	Triglypta	Triglypta haifanggouensis	A
Dp002/0049	Conchostraca	Triglyptidae	Triglypta	Triglypta haifanggouensis	A
Dp002/0049	Conchostraca	Triglyptidae	Triglypta	Triglypta haifanggouensis	A
Dp002/0049	Conchostraca	Triglyptidae	Triglypta	Triglypta haifanggouensis	A
Dp002/0049	Conchostraca	Triglyptidae	Triglypta	Triglypta haifanggouensis	A
Dp002/0049	Conchostraca	Triglyptidae	Triglypta	Triglypta haifanggouensis	A
Dp002/0049	Conchostraca	Triglyptidae	Triglypta	Triglypta haifanggouensis	B
Dp002/0049	Conchostraca	Triglyptidae	Triglypta	Triglypta haifanggouensis	B
Dp002/0049	Conchostraca	Triglyptidae	Triglypta	Triglypta haifanggouensis	B
Dp002/0049	Conchostraca	Triglyptidae	Triglypta	Triglypta haifanggouensis	B
Dp002/0049	Conchostraca	Triglyptidae	Triglypta	Triglypta haifanggouensis	B
Dp002/0049	Conchostraca	Triglyptidae	Triglypta	Triglypta haifanggouensis	B
Dp002/0049	Conchostraca	Triglyptidae	Triglypta	Triglypta haifanggouensis	C
Dp002/0049	Conchostraca	Triglyptidae	Triglypta	Triglypta haifanggouensis	D
Dp002/0049	Conchostraca	Triglyptidae	Triglypta	Triglypta haifanggouensis	D
Dp002/0049	Conchostraca	Triglyptidae	Triglypta	Triglypta haifanggouensis	D
Dp002/0049	Conchostraca	Triglyptidae	Triglypta	Triglypta haifanggouensis	D
Dp002/0049	Hemiptera	unknown	unknown	unknown	B
Dp002/0050	Hemiptera	Procercopidae	Anthoscytina	Anthoscytina perpetua	A
Dp002/0050	unknown	unknown	unknown	unknown	E
Dp002/0051	Conchostraca	Triglyptidae	Triglypta	Triglypta haifanggouensis	A
Dp002/0051	Conchostraca	Triglyptidae	Triglypta	Triglypta haifanggouensis	A
Dp002/0051	Conchostraca	Triglyptidae	Triglypta	Triglypta haifanggouensis	A
Dp002/0051	Conchostraca	Triglyptidae	Triglypta	Triglypta haifanggouensis	A
Dp002/0051	Conchostraca	Triglyptidae	Triglypta	Triglypta haifanggouensis	A
Dp002/0051	Conchostraca	Triglyptidae	Triglypta	Triglypta haifanggouensis	A
Dp002/0051	Conchostraca	Triglyptidae	Triglypta	Triglypta haifanggouensis	A
Dp002/0051	Conchostraca	Triglyptidae	Triglypta	Triglypta haifanggouensis	A
Dp002/0051	Conchostraca	Triglyptidae	Triglypta	Triglypta haifanggouensis	A
Dp002/0051	Conchostraca	Triglyptidae	Triglypta	Triglypta haifanggouensis	A
Dp002/0051	Conchostraca	Triglyptidae	Triglypta	Triglypta haifanggouensis	A
Dp002/0051	Conchostraca	Triglyptidae	Triglypta	Triglypta haifanggouensis	A
Dp002/0051	Conchostraca	Triglyptidae	Triglypta	Triglypta haifanggouensis	B
Dp002/0051	Conchostraca	Triglyptidae	Triglypta	Triglypta haifanggouensis	B
Dp002/0051	Conchostraca	Triglyptidae	Triglypta	Triglypta haifanggouensis	B
Dp002/0051	Conchostraca	Triglyptidae	Triglypta	Triglypta haifanggouensis	C
Dp002/0051	Conchostraca	Triglyptidae	Triglypta	Triglypta haifanggouensis	C
Dp002/0051	Conchostraca	Triglyptidae	Triglypta	Triglypta haifanggouensis	C
Dp002/0051	Conchostraca	Triglyptidae	Triglypta	Triglypta haifanggouensis	C
Dp002/0051	Conchostraca	Triglyptidae	Triglypta	Triglypta haifanggouensis	C
Dp002/0051	Conchostraca	Triglyptidae	Triglypta	Triglypta haifanggouensis	C
Dp002/0051	Conchostraca	Triglyptidae	Triglypta	Triglypta haifanggouensis	C
Dp002/0051	Hemiptera	Pachymeridiidae	Pachymeridiidae gen.nov.	Pachymeridiidae gen.nov. sp1	C
Dp002/0052	unknown	unknown	unknown	unknown	E
Dp002/0052	unknown	unknown	unknown	unknown	E
Dp002/0053	Mecoptera	unknown	unknown	unknown	D
Dp002/0053	Hemiptera	Corixidae	Yanliaocorixa	Yanliaocorixa chinensis	A
Dp002/0054	Conchostraca	Triglyptidae	Triglypta	Triglypta haifanggouensis	A
Dp002/0054	Conchostraca	Triglyptidae	Triglypta	Triglypta haifanggouensis	A
Dp002/0054	Conchostraca	Triglyptidae	Triglypta	Triglypta haifanggouensis	A
Dp002/0054	Conchostraca	Triglyptidae	Triglypta	Triglypta haifanggouensis	A
Dp002/0054	Conchostraca	Triglyptidae	Triglypta	Triglypta haifanggouensis	A
Dp002/0054	Conchostraca	Triglyptidae	Triglypta	Triglypta haifanggouensis	A
Dp002/0054	Conchostraca	Triglyptidae	Triglypta	Triglypta haifanggouensis	A
Dp002/0054	Conchostraca	Triglyptidae	Triglypta	Triglypta haifanggouensis	A
Dp002/0054	Conchostraca	Triglyptidae	Triglypta	Triglypta haifanggouensis	A
Dp002/0054	Conchostraca	Triglyptidae	Triglypta	Triglypta haifanggouensis	A
Dp002/0054	Conchostraca	Triglyptidae	Triglypta	Triglypta haifanggouensis	A
Dp002/0054	Conchostraca	Triglyptidae	Triglypta	Triglypta haifanggouensis	A
Dp002/0054	Conchostraca	Triglyptidae	Triglypta	Triglypta haifanggouensis	A
Dp002/0054	Conchostraca	Triglyptidae	Triglypta	Triglypta haifanggouensis	A
Dp002/0054	Conchostraca	Triglyptidae	Triglypta	Triglypta haifanggouensis	A
Dp002/0054	Conchostraca	Triglyptidae	Triglypta	Triglypta haifanggouensis	A
Dp002/0054	Conchostraca	Triglyptidae	Triglypta	Triglypta haifanggouensis	A
Dp002/0054	Conchostraca	Triglyptidae	Triglypta	Triglypta haifanggouensis	A
Dp002/0054	Conchostraca	Triglyptidae	Triglypta	Triglypta haifanggouensis	A
Dp002/0054	Conchostraca	Triglyptidae	Triglypta	Triglypta haifanggouensis	A
Dp002/0054	Conchostraca	Triglyptidae	Triglypta	Triglypta haifanggouensis	A
Dp002/0054	Conchostraca	Triglyptidae	Triglypta	Triglypta haifanggouensis	A
Dp002/0054	Conchostraca	Triglyptidae	Triglypta	Triglypta haifanggouensis	A
Dp002/0054	Conchostraca	Triglyptidae	Triglypta	Triglypta haifanggouensis	A
Dp002/0054	Conchostraca	Triglyptidae	Triglypta	Triglypta haifanggouensis	A
Dp002/0054	Conchostraca	Triglyptidae	Triglypta	Triglypta haifanggouensis	A
Dp002/0054	Conchostraca	Triglyptidae	Triglypta	Triglypta haifanggouensis	A
Dp002/0054	Conchostraca	Triglyptidae	Triglypta	Triglypta haifanggouensis	A
Dp002/0054	Conchostraca	Triglyptidae	Triglypta	Triglypta haifanggouensis	A
Dp002/0054	Conchostraca	Triglyptidae	Triglypta	Triglypta haifanggouensis	A
Dp002/0054	Conchostraca	Triglyptidae	Triglypta	Triglypta haifanggouensis	A
Dp002/0054	Conchostraca	Triglyptidae	Triglypta	Triglypta haifanggouensis	A
Dp002/0054	Conchostraca	Triglyptidae	Triglypta	Triglypta haifanggouensis	A
Dp002/0054	Conchostraca	Triglyptidae	Triglypta	Triglypta haifanggouensis	A
Dp002/0054	Conchostraca	Triglyptidae	Triglypta	Triglypta haifanggouensis	A
Dp002/0054	Conchostraca	Triglyptidae	Triglypta	Triglypta haifanggouensis	A
Dp002/0054	Conchostraca	Triglyptidae	Triglypta	Triglypta haifanggouensis	A
Dp002/0054	Conchostraca	Triglyptidae	Triglypta	Triglypta haifanggouensis	A
Dp002/0054	Conchostraca	Triglyptidae	Triglypta	Triglypta haifanggouensis	A
Dp002/0054	Conchostraca	Triglyptidae	Triglypta	Triglypta haifanggouensis	A
Dp002/0054	Conchostraca	Triglyptidae	Triglypta	Triglypta haifanggouensis	A
Dp002/0054	Conchostraca	Triglyptidae	Triglypta	Triglypta haifanggouensis	A
Dp002/0054	Conchostraca	Triglyptidae	Triglypta	Triglypta haifanggouensis	A
Dp002/0054	Conchostraca	Triglyptidae	Triglypta	Triglypta haifanggouensis	A
Dp002/0054	Conchostraca	Triglyptidae	Triglypta	Triglypta haifanggouensis	A
Dp002/0054	Conchostraca	Triglyptidae	Triglypta	Triglypta haifanggouensis	A
Dp002/0054	Conchostraca	Triglyptidae	Triglypta	Triglypta haifanggouensis	A
Dp002/0054	Conchostraca	Triglyptidae	Triglypta	Triglypta haifanggouensis	A
Dp002/0054	Conchostraca	Triglyptidae	Triglypta	Triglypta haifanggouensis	A
Dp002/0054	Conchostraca	Triglyptidae	Triglypta	Triglypta haifanggouensis	A
Dp002/0054	Conchostraca	Triglyptidae	Triglypta	Triglypta haifanggouensis	A
Dp002/0054	Conchostraca	Triglyptidae	Triglypta	Triglypta haifanggouensis	A
Dp002/0054	Conchostraca	Triglyptidae	Triglypta	Triglypta haifanggouensis	A
Dp002/0054	Conchostraca	Triglyptidae	Triglypta	Triglypta haifanggouensis	A
Dp002/0054	Conchostraca	Triglyptidae	Triglypta	Triglypta haifanggouensis	A
Dp002/0054	Conchostraca	Triglyptidae	Triglypta	Triglypta haifanggouensis	A
Dp002/0054	Conchostraca	Triglyptidae	Triglypta	Triglypta haifanggouensis	A
Dp002/0054	Conchostraca	Triglyptidae	Triglypta	Triglypta haifanggouensis	A
Dp002/0054	Conchostraca	Triglyptidae	Triglypta	Triglypta haifanggouensis	B
Dp002/0054	Conchostraca	Triglyptidae	Triglypta	Triglypta haifanggouensis	B
Dp002/0054	Conchostraca	Triglyptidae	Triglypta	Triglypta haifanggouensis	B
Dp002/0054	Conchostraca	Triglyptidae	Triglypta	Triglypta haifanggouensis	B
Dp002/0054	Conchostraca	Triglyptidae	Triglypta	Triglypta haifanggouensis	B
Dp002/0054	Conchostraca	Triglyptidae	Triglypta	Triglypta haifanggouensis	B
Dp002/0054	Conchostraca	Triglyptidae	Triglypta	Triglypta haifanggouensis	B
Dp002/0054	Conchostraca	Triglyptidae	Triglypta	Triglypta haifanggouensis	B
Dp002/0054	Conchostraca	Triglyptidae	Triglypta	Triglypta haifanggouensis	B
Dp002/0054	Conchostraca	Triglyptidae	Triglypta	Triglypta haifanggouensis	C
Dp002/0054	Conchostraca	Triglyptidae	Triglypta	Triglypta haifanggouensis	C
Dp002/0054	Conchostraca	Triglyptidae	Triglypta	Triglypta haifanggouensis	C
Dp002/0054	Conchostraca	Triglyptidae	Triglypta	Triglypta haifanggouensis	C
Dp002/0054	Conchostraca	Triglyptidae	Triglypta	Triglypta haifanggouensis	D
Dp002/0054	Conchostraca	Triglyptidae	Triglypta	Triglypta haifanggouensis	D
Dp002/0054	Conchostraca	Triglyptidae	Triglypta	Triglypta haifanggouensis	D
Dp002/0054	Conchostraca	Triglyptidae	Triglypta	Triglypta haifanggouensis	E
Dp002/0054	Conchostraca	Triglyptidae	Triglypta	Triglypta haifanggouensis	E
Dp002/0054	unknown	unknown	unknown	unknown	E
Dp002/0054	unknown	unknown	unknown	unknown	E
Dp002/0054	unknown	unknown	unknown	unknown	E
Dp002/0055	Conchostraca	Triglyptidae	Triglypta	Triglypta haifanggouensis	A
Dp002/0055	Conchostraca	Triglyptidae	Triglypta	Triglypta haifanggouensis	A
Dp002/0055	Conchostraca	Triglyptidae	Triglypta	Triglypta haifanggouensis	A
Dp002/0055	Conchostraca	Triglyptidae	Triglypta	Triglypta haifanggouensis	A
Dp002/0055	Conchostraca	Triglyptidae	Triglypta	Triglypta haifanggouensis	A
Dp002/0055	Conchostraca	Triglyptidae	Triglypta	Triglypta haifanggouensis	A
Dp002/0055	Conchostraca	Triglyptidae	Triglypta	Triglypta haifanggouensis	A
Dp002/0055	Conchostraca	Triglyptidae	Triglypta	Triglypta haifanggouensis	A
Dp002/0055	Conchostraca	Triglyptidae	Triglypta	Triglypta haifanggouensis	A
Dp002/0055	Conchostraca	Triglyptidae	Triglypta	Triglypta haifanggouensis	A
Dp002/0055	Conchostraca	Triglyptidae	Triglypta	Triglypta haifanggouensis	A
Dp002/0055	Conchostraca	Triglyptidae	Triglypta	Triglypta haifanggouensis	A
Dp002/0055	Conchostraca	Triglyptidae	Triglypta	Triglypta haifanggouensis	B
Dp002/0055	Conchostraca	Triglyptidae	Triglypta	Triglypta haifanggouensis	B
Dp002/0055	Conchostraca	Triglyptidae	Triglypta	Triglypta haifanggouensis	B
Dp002/0055	Conchostraca	Triglyptidae	Triglypta	Triglypta haifanggouensis	B
Dp002/0055	Conchostraca	Triglyptidae	Triglypta	Triglypta haifanggouensis	B
Dp002/0055	Conchostraca	Triglyptidae	Triglypta	Triglypta haifanggouensis	C
Dp002/0055	Conchostraca	Triglyptidae	Triglypta	Triglypta haifanggouensis	E
Dp002/0055	Conchostraca	Triglyptidae	Triglypta	Triglypta haifanggouensis	E
Dp002/0055	Conchostraca	Triglyptidae	Triglypta	Triglypta haifanggouensis	E
Dp002/0055	Conchostraca	Triglyptidae	Triglypta	Triglypta haifanggouensis	E
Dp002/0055	Hemiptera	unknown	unknown	unknown	A
Dp002/0056	Hemiptera	Procercopidae	Anthoscytina	Anthoscytina perpetua	A
Dp002/0056	Hemiptera	Pachymeridiidae	unknown	unknown	B
Dp002/0058	Conchostraca	Triglyptidae	Triglypta	Triglypta haifanggouensis	A
Dp002/0059	Conchostraca	Triglyptidae	Triglypta	Triglypta haifanggouensis	A
Dp002/0060	Conchostraca	Triglyptidae	Triglypta	Triglypta haifanggouensis	A
Dp002/0061	Conchostraca	Triglyptidae	Triglypta	Triglypta haifanggouensis	A
Dp002/0062	Conchostraca	Triglyptidae	Triglypta	Triglypta haifanggouensis	A
Dp002/0063	Conchostraca	Triglyptidae	Triglypta	Triglypta haifanggouensis	B
Dp002/0064	Conchostraca	Triglyptidae	Triglypta	Triglypta haifanggouensis	B
Dp002/0065	Conchostraca	Triglyptidae	Triglypta	Triglypta haifanggouensis	B
Dp002/0066	Conchostraca	Triglyptidae	Triglypta	Triglypta haifanggouensis	D
Dp002/0067	Conchostraca	Triglyptidae	Triglypta	Triglypta haifanggouensis	D
Dp002/0068	Conchostraca	Triglyptidae	Triglypta	Triglypta haifanggouensis	D
Dp002/0068	Ephemeroptera(l)	Hexagenitidae(l)	Shantous(l)	Shantous lacustris(l)	A
Dp002/0068	unknown	unknown	unknown	unknown	D
Dp002/0069	Conchostraca	Triglyptidae	Triglypta	Triglypta haifanggouensis	A
Dp002/0069	Conchostraca	Triglyptidae	Triglypta	Triglypta haifanggouensis	A
Dp002/0069	Conchostraca	Triglyptidae	Triglypta	Triglypta haifanggouensis	A
Dp002/0069	Conchostraca	Triglyptidae	Triglypta	Triglypta haifanggouensis	A
Dp002/0069	Conchostraca	Triglyptidae	Triglypta	Triglypta haifanggouensis	A
Dp002/0069	Conchostraca	Triglyptidae	Triglypta	Triglypta haifanggouensis	A
Dp002/0069	Conchostraca	Triglyptidae	Triglypta	Triglypta haifanggouensis	A
Dp002/0069	Conchostraca	Triglyptidae	Triglypta	Triglypta haifanggouensis	B
Dp002/0069	Conchostraca	Triglyptidae	Triglypta	Triglypta haifanggouensis	B
Dp002/0069	Conchostraca	Triglyptidae	Triglypta	Triglypta haifanggouensis	B
Dp002/0069	Conchostraca	Triglyptidae	Triglypta	Triglypta haifanggouensis	B
Dp002/0069	Conchostraca	Triglyptidae	Triglypta	Triglypta haifanggouensis	B
Dp002/0069	Conchostraca	Triglyptidae	Triglypta	Triglypta haifanggouensis	B
Dp002/0069	Conchostraca	Triglyptidae	Triglypta	Triglypta haifanggouensis	B
Dp002/0069	Conchostraca	Triglyptidae	Triglypta	Triglypta haifanggouensis	D
Dp002/0069	Conchostraca	Triglyptidae	Triglypta	Triglypta haifanggouensis	D
Dp002/0069	Conchostraca	Triglyptidae	Triglypta	Triglypta haifanggouensis	D
Dp002/0069	Blattaria	Raphidiomimidae	Graciliblatta	Graciliblatta bella	A
Dp002/0070	Conchostraca	Triglyptidae	Triglypta	Triglypta haifanggouensis	A
Dp002/0070	Conchostraca	Triglyptidae	Triglypta	Triglypta haifanggouensis	A
Dp002/0070	Conchostraca	Triglyptidae	Triglypta	Triglypta haifanggouensis	C
Dp002/0070	Conchostraca	Triglyptidae	Triglypta	Triglypta haifanggouensis	D
Dp002/0070	Hemiptera	Procercopidae	Anthoscytina	Anthoscytina perpetua	A
Dp002/0071	Conchostraca	Triglyptidae	Triglypta	Triglypta haifanggouensis	A
Dp002/0071	Conchostraca	Triglyptidae	Triglypta	Triglypta haifanggouensis	A
Dp002/0071	Conchostraca	Triglyptidae	Triglypta	Triglypta haifanggouensis	A
Dp002/0071	Conchostraca	Triglyptidae	Triglypta	Triglypta haifanggouensis	A
Dp002/0071	Conchostraca	Triglyptidae	Triglypta	Triglypta haifanggouensis	A
Dp002/0071	Conchostraca	Triglyptidae	Triglypta	Triglypta haifanggouensis	B
Dp002/0071	Conchostraca	Triglyptidae	Triglypta	Triglypta haifanggouensis	E
Dp002/0071	Conchostraca	Triglyptidae	Triglypta	Triglypta haifanggouensis	E
Dp002/0071	unknown	unknown	unknown	unknown	D
Dp002/0072	Conchostraca	Triglyptidae	Triglypta	Triglypta haifanggouensis	A
Dp002/0072	Conchostraca	Triglyptidae	Triglypta	Triglypta haifanggouensis	A
Dp002/0072	Conchostraca	Triglyptidae	Triglypta	Triglypta haifanggouensis	A
Dp002/0072	Conchostraca	Triglyptidae	Triglypta	Triglypta haifanggouensis	A
Dp002/0072	Conchostraca	Triglyptidae	Triglypta	Triglypta haifanggouensis	A
Dp002/0072	Conchostraca	Triglyptidae	Triglypta	Triglypta haifanggouensis	A
Dp002/0072	Conchostraca	Triglyptidae	Triglypta	Triglypta haifanggouensis	A
Dp002/0072	Conchostraca	Triglyptidae	Triglypta	Triglypta haifanggouensis	A
Dp002/0072	Conchostraca	Triglyptidae	Triglypta	Triglypta haifanggouensis	A
Dp002/0072	Conchostraca	Triglyptidae	Triglypta	Triglypta haifanggouensis	A
Dp002/0072	Conchostraca	Triglyptidae	Triglypta	Triglypta haifanggouensis	A
Dp002/0072	Conchostraca	Triglyptidae	Triglypta	Triglypta haifanggouensis	A
Dp002/0072	Conchostraca	Triglyptidae	Triglypta	Triglypta haifanggouensis	A
Dp002/0072	Conchostraca	Triglyptidae	Triglypta	Triglypta haifanggouensis	A
Dp002/0072	Conchostraca	Triglyptidae	Triglypta	Triglypta haifanggouensis	A
Dp002/0072	Conchostraca	Triglyptidae	Triglypta	Triglypta haifanggouensis	A
Dp002/0072	Conchostraca	Triglyptidae	Triglypta	Triglypta haifanggouensis	A
Dp002/0072	Conchostraca	Triglyptidae	Triglypta	Triglypta haifanggouensis	A
Dp002/0073	Conchostraca	Triglyptidae	Triglypta	Triglypta haifanggouensis	A
Dp002/0073	Conchostraca	Triglyptidae	Triglypta	Triglypta haifanggouensis	A
Dp002/0073	Conchostraca	Triglyptidae	Triglypta	Triglypta haifanggouensis	A
Dp002/0073	Conchostraca	Triglyptidae	Triglypta	Triglypta haifanggouensis	A
Dp002/0073	Conchostraca	Triglyptidae	Triglypta	Triglypta haifanggouensis	A
Dp002/0073	Conchostraca	Triglyptidae	Triglypta	Triglypta haifanggouensis	A
Dp002/0073	Conchostraca	Triglyptidae	Triglypta	Triglypta haifanggouensis	A
Dp002/0073	Conchostraca	Triglyptidae	Triglypta	Triglypta haifanggouensis	A
Dp002/0073	Conchostraca	Triglyptidae	Triglypta	Triglypta haifanggouensis	A
Dp002/0073	Conchostraca	Triglyptidae	Triglypta	Triglypta haifanggouensis	A
Dp002/0073	Conchostraca	Triglyptidae	Triglypta	Triglypta haifanggouensis	A
Dp002/0073	Conchostraca	Triglyptidae	Triglypta	Triglypta haifanggouensis	A
Dp002/0073	Conchostraca	Triglyptidae	Triglypta	Triglypta haifanggouensis	A
Dp002/0073	Conchostraca	Triglyptidae	Triglypta	Triglypta haifanggouensis	A
Dp002/0073	Conchostraca	Triglyptidae	Triglypta	Triglypta haifanggouensis	A
Dp002/0073	Conchostraca	Triglyptidae	Triglypta	Triglypta haifanggouensis	A
Dp002/0073	Conchostraca	Triglyptidae	Triglypta	Triglypta haifanggouensis	A
Dp002/0073	Conchostraca	Triglyptidae	Triglypta	Triglypta haifanggouensis	B
Dp002/0073	Conchostraca	Triglyptidae	Triglypta	Triglypta haifanggouensis	B
Dp002/0073	Conchostraca	Triglyptidae	Triglypta	Triglypta haifanggouensis	B
Dp002/0073	Conchostraca	Triglyptidae	Triglypta	Triglypta haifanggouensis	B
Dp002/0073	Conchostraca	Triglyptidae	Triglypta	Triglypta haifanggouensis	B
Dp002/0073	Conchostraca	Triglyptidae	Triglypta	Triglypta haifanggouensis	B
Dp002/0073	Conchostraca	Triglyptidae	Triglypta	Triglypta haifanggouensis	B
Dp002/0073	Conchostraca	Triglyptidae	Triglypta	Triglypta haifanggouensis	B
Dp002/0073	Conchostraca	Triglyptidae	Triglypta	Triglypta haifanggouensis	B
Dp002/0073	Conchostraca	Triglyptidae	Triglypta	Triglypta haifanggouensis	B
Dp002/0073	Conchostraca	Triglyptidae	Triglypta	Triglypta haifanggouensis	B
Dp002/0073	Conchostraca	Triglyptidae	Triglypta	Triglypta haifanggouensis	B
Dp002/0073	Conchostraca	Triglyptidae	Triglypta	Triglypta haifanggouensis	D
Dp002/0073	Conchostraca	Triglyptidae	Triglypta	Triglypta haifanggouensis	D
Dp002/0073	Conchostraca	Triglyptidae	Triglypta	Triglypta haifanggouensis	D
Dp002/0073	Conchostraca	Triglyptidae	Triglypta	Triglypta haifanggouensis	D
Dp002/0073	Conchostraca	Triglyptidae	Triglypta	Triglypta haifanggouensis	D
Dp002/0073	Conchostraca	Triglyptidae	Triglypta	Triglypta haifanggouensis	D
Dp002/0073	Conchostraca	Triglyptidae	Triglypta	Triglypta haifanggouensis	E
Dp002/0073	Hemiptera	Corixidae	Yanliaocorixa	Yanliaocorixa chinensis	A
Dp002/0073	Hemiptera	Tettigarctidae	Shuraboprosbole	Shuraboprosbole minuta	A
Dp002/0074	Hemiptera	Corixidae	Yanliaocorixa	Yanliaocorixa chinensis	A
Dp002/0075	Conchostraca	Triglyptidae	Triglypta	Triglypta haifanggouensis	A
Dp002/0075	Conchostraca	Triglyptidae	Triglypta	Triglypta haifanggouensis	A
Dp002/0075	Conchostraca	Triglyptidae	Triglypta	Triglypta haifanggouensis	A
Dp002/0075	Conchostraca	Triglyptidae	Triglypta	Triglypta haifanggouensis	A
Dp002/0075	Conchostraca	Triglyptidae	Triglypta	Triglypta haifanggouensis	A
Dp002/0075	Conchostraca	Triglyptidae	Triglypta	Triglypta haifanggouensis	A
Dp002/0075	Conchostraca	Triglyptidae	Triglypta	Triglypta haifanggouensis	A
Dp002/0075	Conchostraca	Triglyptidae	Triglypta	Triglypta haifanggouensis	A
Dp002/0075	Conchostraca	Triglyptidae	Triglypta	Triglypta haifanggouensis	A
Dp002/0075	Conchostraca	Triglyptidae	Triglypta	Triglypta haifanggouensis	A
Dp002/0075	Conchostraca	Triglyptidae	Triglypta	Triglypta haifanggouensis	A
Dp002/0075	Conchostraca	Triglyptidae	Triglypta	Triglypta haifanggouensis	A
Dp002/0075	Conchostraca	Triglyptidae	Triglypta	Triglypta haifanggouensis	A
Dp002/0075	Conchostraca	Triglyptidae	Triglypta	Triglypta haifanggouensis	A
Dp002/0075	Conchostraca	Triglyptidae	Triglypta	Triglypta haifanggouensis	A
Dp002/0075	Conchostraca	Triglyptidae	Triglypta	Triglypta haifanggouensis	A
Dp002/0075	Conchostraca	Triglyptidae	Triglypta	Triglypta haifanggouensis	A
Dp002/0075	Conchostraca	Triglyptidae	Triglypta	Triglypta haifanggouensis	A
Dp002/0075	Conchostraca	Triglyptidae	Triglypta	Triglypta haifanggouensis	A
Dp002/0075	Conchostraca	Triglyptidae	Triglypta	Triglypta haifanggouensis	A
Dp002/0075	Conchostraca	Triglyptidae	Triglypta	Triglypta haifanggouensis	A
Dp002/0075	Conchostraca	Triglyptidae	Triglypta	Triglypta haifanggouensis	A
Dp002/0075	Conchostraca	Triglyptidae	Triglypta	Triglypta haifanggouensis	A
Dp002/0075	Conchostraca	Triglyptidae	Triglypta	Triglypta haifanggouensis	A
Dp002/0075	Conchostraca	Triglyptidae	Triglypta	Triglypta haifanggouensis	A
Dp002/0075	Conchostraca	Triglyptidae	Triglypta	Triglypta haifanggouensis	A
Dp002/0075	Conchostraca	Triglyptidae	Triglypta	Triglypta haifanggouensis	A
Dp002/0075	Conchostraca	Triglyptidae	Triglypta	Triglypta haifanggouensis	A
Dp002/0075	Conchostraca	Triglyptidae	Triglypta	Triglypta haifanggouensis	B
Dp002/0075	Conchostraca	Triglyptidae	Triglypta	Triglypta haifanggouensis	B
Dp002/0075	Conchostraca	Triglyptidae	Triglypta	Triglypta haifanggouensis	B
Dp002/0075	Conchostraca	Triglyptidae	Triglypta	Triglypta haifanggouensis	B
Dp002/0075	Conchostraca	Triglyptidae	Triglypta	Triglypta haifanggouensis	B
Dp002/0075	Conchostraca	Triglyptidae	Triglypta	Triglypta haifanggouensis	B
Dp002/0075	Conchostraca	Triglyptidae	Triglypta	Triglypta haifanggouensis	B
Dp002/0075	Conchostraca	Triglyptidae	Triglypta	Triglypta haifanggouensis	B
Dp002/0075	Conchostraca	Triglyptidae	Triglypta	Triglypta haifanggouensis	B
Dp002/0075	Conchostraca	Triglyptidae	Triglypta	Triglypta haifanggouensis	B
Dp002/0075	Conchostraca	Triglyptidae	Triglypta	Triglypta haifanggouensis	B
Dp002/0075	Conchostraca	Triglyptidae	Triglypta	Triglypta haifanggouensis	B
Dp002/0075	Conchostraca	Triglyptidae	Triglypta	Triglypta haifanggouensis	B
Dp002/0075	Conchostraca	Triglyptidae	Triglypta	Triglypta haifanggouensis	B
Dp002/0075	Conchostraca	Triglyptidae	Triglypta	Triglypta haifanggouensis	B
Dp002/0075	Conchostraca	Triglyptidae	Triglypta	Triglypta haifanggouensis	B
Dp002/0075	Conchostraca	Triglyptidae	Triglypta	Triglypta haifanggouensis	B
Dp002/0075	Conchostraca	Triglyptidae	Triglypta	Triglypta haifanggouensis	B
Dp002/0075	Conchostraca	Triglyptidae	Triglypta	Triglypta haifanggouensis	B
Dp002/0075	Conchostraca	Triglyptidae	Triglypta	Triglypta haifanggouensis	B
Dp002/0075	Conchostraca	Triglyptidae	Triglypta	Triglypta haifanggouensis	B
Dp002/0075	Conchostraca	Triglyptidae	Triglypta	Triglypta haifanggouensis	B
Dp002/0075	Conchostraca	Triglyptidae	Triglypta	Triglypta haifanggouensis	B
Dp002/0075	Conchostraca	Triglyptidae	Triglypta	Triglypta haifanggouensis	B
Dp002/0075	Conchostraca	Triglyptidae	Triglypta	Triglypta haifanggouensis	B
Dp002/0075	Conchostraca	Triglyptidae	Triglypta	Triglypta haifanggouensis	B
Dp002/0075	Conchostraca	Triglyptidae	Triglypta	Triglypta haifanggouensis	D
Dp002/0075	Conchostraca	Triglyptidae	Triglypta	Triglypta haifanggouensis	D
Dp002/0075	Conchostraca	Triglyptidae	Triglypta	Triglypta haifanggouensis	D
Dp002/0075	Conchostraca	Triglyptidae	Triglypta	Triglypta haifanggouensis	D
Dp002/0075	Conchostraca	Triglyptidae	Triglypta	Triglypta haifanggouensis	D
Dp002/0075	Conchostraca	Triglyptidae	Triglypta	Triglypta haifanggouensis	D
Dp002/0075	Conchostraca	Triglyptidae	Triglypta	Triglypta haifanggouensis	D
Dp002/0075	Conchostraca	Triglyptidae	Triglypta	Triglypta haifanggouensis	D
Dp002/0075	Conchostraca	Triglyptidae	Triglypta	Triglypta haifanggouensis	D
Dp002/0075	Conchostraca	Triglyptidae	Triglypta	Triglypta haifanggouensis	D
Dp002/0075	Conchostraca	Triglyptidae	Triglypta	Triglypta haifanggouensis	D
Dp002/0075	Conchostraca	Triglyptidae	Triglypta	Triglypta haifanggouensis	D
Dp002/0075	Conchostraca	Triglyptidae	Triglypta	Triglypta haifanggouensis	D
Dp002/0075	Conchostraca	Triglyptidae	Triglypta	Triglypta haifanggouensis	D
Dp002/0075	Conchostraca	Triglyptidae	Triglypta	Triglypta haifanggouensis	D
Dp002/0075	Conchostraca	Triglyptidae	Triglypta	Triglypta haifanggouensis	D
Dp002/0075	Conchostraca	Triglyptidae	Triglypta	Triglypta haifanggouensis	E
Dp002/0075	Conchostraca	Triglyptidae	Triglypta	Triglypta haifanggouensis	E
Dp002/0075	Conchostraca	Triglyptidae	Triglypta	Triglypta haifanggouensis	E
Dp002/0075	Conchostraca	Triglyptidae	Triglypta	Triglypta haifanggouensis	E
Dp002/0075	Conchostraca	Triglyptidae	Triglypta	Triglypta haifanggouensis	E
Dp002/0075	Conchostraca	Triglyptidae	Triglypta	Triglypta haifanggouensis	E
Dp002/0075	Conchostraca	Triglyptidae	Triglypta	Triglypta haifanggouensis	E
Dp002/0075	Conchostraca	Triglyptidae	Triglypta	Triglypta haifanggouensis	E
Dp002/0075	Conchostraca	Triglyptidae	Triglypta	Triglypta haifanggouensis	E
Dp002/0075	Conchostraca	Triglyptidae	Triglypta	Triglypta haifanggouensis	E
Dp002/0075	Conchostraca	Triglyptidae	Triglypta	Triglypta haifanggouensis	E
Dp002/0075	Hemiptera	Procercopidae	Anthoscytina	Anthoscytina perpetua	A
Dp002/0075	unknown	unknown	unknown	unknown	E
Dp002/0076	Conchostraca	Triglyptidae	Triglypta	Triglypta haifanggouensis	A
Dp002/0076	Conchostraca	Triglyptidae	Triglypta	Triglypta haifanggouensis	A
Dp002/0076	Conchostraca	Triglyptidae	Triglypta	Triglypta haifanggouensis	A
Dp002/0076	Conchostraca	Triglyptidae	Triglypta	Triglypta haifanggouensis	A
Dp002/0076	Conchostraca	Triglyptidae	Triglypta	Triglypta haifanggouensis	B
Dp002/0076	Conchostraca	Triglyptidae	Triglypta	Triglypta haifanggouensis	E
Dp002/0076	Conchostraca	Triglyptidae	Triglypta	Triglypta haifanggouensis	E
Dp002/0076	Blattaria	Raphidiomimidae	Raphidiomimidae gen2.nov.	Raphidiomimidae gen2.nov. sp1.	C
Dp002/0077	Conchostraca	Triglyptidae	Triglypta	Triglypta haifanggouensis	A
Dp002/0077	Conchostraca	Triglyptidae	Triglypta	Triglypta haifanggouensis	A
Dp002/0077	Conchostraca	Triglyptidae	Triglypta	Triglypta haifanggouensis	A
Dp002/0077	Conchostraca	Triglyptidae	Triglypta	Triglypta haifanggouensis	A
Dp002/0077	Conchostraca	Triglyptidae	Triglypta	Triglypta haifanggouensis	A
Dp002/0077	Conchostraca	Triglyptidae	Triglypta	Triglypta haifanggouensis	A
Dp002/0077	Conchostraca	Triglyptidae	Triglypta	Triglypta haifanggouensis	A
Dp002/0077	Conchostraca	Triglyptidae	Triglypta	Triglypta haifanggouensis	A
Dp002/0077	Conchostraca	Triglyptidae	Triglypta	Triglypta haifanggouensis	A
Dp002/0077	Conchostraca	Triglyptidae	Triglypta	Triglypta haifanggouensis	A
Dp002/0077	Conchostraca	Triglyptidae	Triglypta	Triglypta haifanggouensis	A
Dp002/0077	Conchostraca	Triglyptidae	Triglypta	Triglypta haifanggouensis	A
Dp002/0077	Conchostraca	Triglyptidae	Triglypta	Triglypta haifanggouensis	A
Dp002/0077	Conchostraca	Triglyptidae	Triglypta	Triglypta haifanggouensis	A
Dp002/0077	Conchostraca	Triglyptidae	Triglypta	Triglypta haifanggouensis	B
Dp002/0077	Conchostraca	Triglyptidae	Triglypta	Triglypta haifanggouensis	B
Dp002/0077	Conchostraca	Triglyptidae	Triglypta	Triglypta haifanggouensis	B
Dp002/0077	Conchostraca	Triglyptidae	Triglypta	Triglypta haifanggouensis	B
Dp002/0077	Conchostraca	Triglyptidae	Triglypta	Triglypta haifanggouensis	B
Dp002/0077	Conchostraca	Triglyptidae	Triglypta	Triglypta haifanggouensis	B
Dp002/0077	Conchostraca	Triglyptidae	Triglypta	Triglypta haifanggouensis	B
Dp002/0077	Conchostraca	Triglyptidae	Triglypta	Triglypta haifanggouensis	D
Dp002/0077	Conchostraca	Triglyptidae	Triglypta	Triglypta haifanggouensis	D
Dp002/0077	Conchostraca	Triglyptidae	Triglypta	Triglypta haifanggouensis	D
Dp002/0077	Conchostraca	Triglyptidae	Triglypta	Triglypta haifanggouensis	D
Dp002/0077	Conchostraca	Triglyptidae	Triglypta	Triglypta haifanggouensis	E
Dp002/0077	Conchostraca	Triglyptidae	Triglypta	Triglypta haifanggouensis	E
Dp002/0077	Hemiptera	Procercopidae	Anthoscytina	Anthoscytina perpetua	A
Dp002/0078	Ephemeroptera(l)	Siphlonuridae(l)	Mesobaetis(l)	Mesobaetis sibirica(l)	A
Dp002/0078	Mecoptera	unknown	unknown	unknown	D
Dp002/0079	Conchostraca	Triglyptidae	Triglypta	Triglypta haifanggouensis	A
Dp002/0079	Conchostraca	Triglyptidae	Triglypta	Triglypta haifanggouensis	A
Dp002/0079	Conchostraca	Triglyptidae	Triglypta	Triglypta haifanggouensis	A
Dp002/0079	Conchostraca	Triglyptidae	Triglypta	Triglypta haifanggouensis	A
Dp002/0079	Conchostraca	Triglyptidae	Triglypta	Triglypta haifanggouensis	A
Dp002/0079	Conchostraca	Triglyptidae	Triglypta	Triglypta haifanggouensis	A
Dp002/0079	Conchostraca	Triglyptidae	Triglypta	Triglypta haifanggouensis	A
Dp002/0079	Conchostraca	Triglyptidae	Triglypta	Triglypta haifanggouensis	A
Dp002/0079	Conchostraca	Triglyptidae	Triglypta	Triglypta haifanggouensis	A
Dp002/0079	Conchostraca	Triglyptidae	Triglypta	Triglypta haifanggouensis	A
Dp002/0079	Conchostraca	Triglyptidae	Triglypta	Triglypta haifanggouensis	A
Dp002/0079	Conchostraca	Triglyptidae	Triglypta	Triglypta haifanggouensis	A
Dp002/0079	Conchostraca	Triglyptidae	Triglypta	Triglypta haifanggouensis	A
Dp002/0079	Conchostraca	Triglyptidae	Triglypta	Triglypta haifanggouensis	A
Dp002/0079	Conchostraca	Triglyptidae	Triglypta	Triglypta haifanggouensis	A
Dp002/0079	Conchostraca	Triglyptidae	Triglypta	Triglypta haifanggouensis	A
Dp002/0079	Conchostraca	Triglyptidae	Triglypta	Triglypta haifanggouensis	A
Dp002/0079	Conchostraca	Triglyptidae	Triglypta	Triglypta haifanggouensis	A
Dp002/0079	Conchostraca	Triglyptidae	Triglypta	Triglypta haifanggouensis	A
Dp002/0079	Conchostraca	Triglyptidae	Triglypta	Triglypta haifanggouensis	A
Dp002/0079	Conchostraca	Triglyptidae	Triglypta	Triglypta haifanggouensis	B
Dp002/0079	Conchostraca	Triglyptidae	Triglypta	Triglypta haifanggouensis	B
Dp002/0079	Conchostraca	Triglyptidae	Triglypta	Triglypta haifanggouensis	B
Dp002/0079	Conchostraca	Triglyptidae	Triglypta	Triglypta haifanggouensis	B
Dp002/0079	Conchostraca	Triglyptidae	Triglypta	Triglypta haifanggouensis	B
Dp002/0079	Conchostraca	Triglyptidae	Triglypta	Triglypta haifanggouensis	B
Dp002/0079	Conchostraca	Triglyptidae	Triglypta	Triglypta haifanggouensis	B
Dp002/0079	Conchostraca	Triglyptidae	Triglypta	Triglypta haifanggouensis	B
Dp002/0079	Conchostraca	Triglyptidae	Triglypta	Triglypta haifanggouensis	B
Dp002/0079	Conchostraca	Triglyptidae	Triglypta	Triglypta haifanggouensis	B
Dp002/0079	Conchostraca	Triglyptidae	Triglypta	Triglypta haifanggouensis	B
Dp002/0079	Conchostraca	Triglyptidae	Triglypta	Triglypta haifanggouensis	B
Dp002/0079	Conchostraca	Triglyptidae	Triglypta	Triglypta haifanggouensis	B
Dp002/0079	Conchostraca	Triglyptidae	Triglypta	Triglypta haifanggouensis	B
Dp002/0079	Conchostraca	Triglyptidae	Triglypta	Triglypta haifanggouensis	D
Dp002/0079	Conchostraca	Triglyptidae	Triglypta	Triglypta haifanggouensis	D
Dp002/0079	Conchostraca	Triglyptidae	Triglypta	Triglypta haifanggouensis	D
Dp002/0079	Conchostraca	Triglyptidae	Triglypta	Triglypta haifanggouensis	D
Dp002/0079	Conchostraca	Triglyptidae	Triglypta	Triglypta haifanggouensis	D
Dp002/0079	Conchostraca	Triglyptidae	Triglypta	Triglypta haifanggouensis	D
Dp002/0079	Conchostraca	Triglyptidae	Triglypta	Triglypta haifanggouensis	D
Dp002/0079	Conchostraca	Triglyptidae	Triglypta	Triglypta haifanggouensis	D
Dp002/0079	Conchostraca	Triglyptidae	Triglypta	Triglypta haifanggouensis	D
Dp002/0079	Conchostraca	Triglyptidae	Triglypta	Triglypta haifanggouensis	D
Dp002/0079	Conchostraca	Triglyptidae	Triglypta	Triglypta haifanggouensis	D
Dp002/0079	Conchostraca	Triglyptidae	Triglypta	Triglypta haifanggouensis	E
Dp002/0079	Conchostraca	Triglyptidae	Triglypta	Triglypta haifanggouensis	E
Dp002/0079	Conchostraca	Triglyptidae	Triglypta	Triglypta haifanggouensis	E
Dp002/0079	Hemiptera	Corixidae	Yanliaocorixa	Yanliaocorixa chinensis	A
Dp002/0079	Hemiptera	Corixidae	Yanliaocorixa	Yanliaocorixa chinensis	A
Dp002/0079	Hemiptera	Corixidae	Yanliaocorixa	Yanliaocorixa chinensis	A
Dp002/0079	unknown	unknown	unknown	unknown	E
Dp002/0079	Anostraca	Chirocephalidae	Chirocephalidae gen.	Chirocephalidae gen. sp1.	C
Dp002/0079	Anostraca	Chirocephalidae	Chirocephalidae gen.	Chirocephalidae gen. sp1.	D
Dp002/0079	Anostraca	Chirocephalidae	Chirocephalidae gen.	Chirocephalidae gen. sp1.	D
Dp002/0080	Conchostraca	Triglyptidae	Triglypta	Triglypta haifanggouensis	A
Dp002/0080	Conchostraca	Triglyptidae	Triglypta	Triglypta haifanggouensis	A
Dp002/0080	Conchostraca	Triglyptidae	Triglypta	Triglypta haifanggouensis	B
Dp002/0080	Conchostraca	Triglyptidae	Triglypta	Triglypta haifanggouensis	B
Dp002/0080	Conchostraca	Triglyptidae	Triglypta	Triglypta haifanggouensis	E
Dp002/0080	Conchostraca	Triglyptidae	Triglypta	Triglypta haifanggouensis	E
Dp002/0080	Anostraca	Chirocephalidae	Chirocephalidae gen.	Chirocephalidae gen. sp1.	B
Dp002/0080	Anostraca	Chirocephalidae	Chirocephalidae gen.	Chirocephalidae gen. sp1.	C
Dp002/0080	Anostraca	Chirocephalidae	Chirocephalidae gen.	Chirocephalidae gen. sp1.	D
Dp002/0080	Hemiptera	Corixidae	Yanliaocorixa	Yanliaocorixa chinensis	A
Dp002/0080	Hemiptera	Corixidae	Yanliaocorixa	Yanliaocorixa chinensis	B
Dp002/0081	Conchostraca	Triglyptidae	Triglypta	Triglypta haifanggouensis	A
Dp002/0081	Conchostraca	Triglyptidae	Triglypta	Triglypta haifanggouensis	A
Dp002/0081	Conchostraca	Triglyptidae	Triglypta	Triglypta haifanggouensis	A
Dp002/0081	Conchostraca	Triglyptidae	Triglypta	Triglypta haifanggouensis	A
Dp002/0081	Conchostraca	Triglyptidae	Triglypta	Triglypta haifanggouensis	A
Dp002/0081	Conchostraca	Triglyptidae	Triglypta	Triglypta haifanggouensis	A
Dp002/0081	Conchostraca	Triglyptidae	Triglypta	Triglypta haifanggouensis	A
Dp002/0081	Conchostraca	Triglyptidae	Triglypta	Triglypta haifanggouensis	A
Dp002/0081	Conchostraca	Triglyptidae	Triglypta	Triglypta haifanggouensis	B
Dp002/0081	Conchostraca	Triglyptidae	Triglypta	Triglypta haifanggouensis	B
Dp002/0081	Conchostraca	Triglyptidae	Triglypta	Triglypta haifanggouensis	B
Dp002/0081	Conchostraca	Triglyptidae	Triglypta	Triglypta haifanggouensis	B
Dp002/0081	Conchostraca	Triglyptidae	Triglypta	Triglypta haifanggouensis	B
Dp002/0081	Conchostraca	Triglyptidae	Triglypta	Triglypta haifanggouensis	B
Dp002/0081	Conchostraca	Triglyptidae	Triglypta	Triglypta haifanggouensis	B
Dp002/0081	Conchostraca	Triglyptidae	Triglypta	Triglypta haifanggouensis	D
Dp002/0081	Conchostraca	Triglyptidae	Triglypta	Triglypta haifanggouensis	D
Dp002/0081	Conchostraca	Triglyptidae	Triglypta	Triglypta haifanggouensis	D
Dp002/0081	Conchostraca	Triglyptidae	Triglypta	Triglypta haifanggouensis	E
Dp002/0081	Conchostraca	Triglyptidae	Triglypta	Triglypta haifanggouensis	E
Dp002/0081	unknown	unknown	unknown	unknown	D
Dp002/0082	Conchostraca	Triglyptidae	Triglypta	Triglypta haifanggouensis	A
Dp002/0082	Conchostraca	Triglyptidae	Triglypta	Triglypta haifanggouensis	A
Dp002/0082	Conchostraca	Triglyptidae	Triglypta	Triglypta haifanggouensis	A
Dp002/0082	Conchostraca	Triglyptidae	Triglypta	Triglypta haifanggouensis	A
Dp002/0082	Conchostraca	Triglyptidae	Triglypta	Triglypta haifanggouensis	A
Dp002/0082	Conchostraca	Triglyptidae	Triglypta	Triglypta haifanggouensis	A
Dp002/0082	Conchostraca	Triglyptidae	Triglypta	Triglypta haifanggouensis	A
Dp002/0082	Conchostraca	Triglyptidae	Triglypta	Triglypta haifanggouensis	A
Dp002/0082	Conchostraca	Triglyptidae	Triglypta	Triglypta haifanggouensis	A
Dp002/0082	Conchostraca	Triglyptidae	Triglypta	Triglypta haifanggouensis	A
Dp002/0082	Conchostraca	Triglyptidae	Triglypta	Triglypta haifanggouensis	A
Dp002/0082	Conchostraca	Triglyptidae	Triglypta	Triglypta haifanggouensis	A
Dp002/0082	Conchostraca	Triglyptidae	Triglypta	Triglypta haifanggouensis	A
Dp002/0082	Conchostraca	Triglyptidae	Triglypta	Triglypta haifanggouensis	A
Dp002/0082	Conchostraca	Triglyptidae	Triglypta	Triglypta haifanggouensis	A
Dp002/0082	Conchostraca	Triglyptidae	Triglypta	Triglypta haifanggouensis	A
Dp002/0082	Conchostraca	Triglyptidae	Triglypta	Triglypta haifanggouensis	A
Dp002/0082	Conchostraca	Triglyptidae	Triglypta	Triglypta haifanggouensis	A
Dp002/0082	Conchostraca	Triglyptidae	Triglypta	Triglypta haifanggouensis	A
Dp002/0082	Conchostraca	Triglyptidae	Triglypta	Triglypta haifanggouensis	A
Dp002/0082	Conchostraca	Triglyptidae	Triglypta	Triglypta haifanggouensis	A
Dp002/0082	Conchostraca	Triglyptidae	Triglypta	Triglypta haifanggouensis	A
Dp002/0082	Conchostraca	Triglyptidae	Triglypta	Triglypta haifanggouensis	A
Dp002/0082	Conchostraca	Triglyptidae	Triglypta	Triglypta haifanggouensis	A
Dp002/0082	Conchostraca	Triglyptidae	Triglypta	Triglypta haifanggouensis	A
Dp002/0082	Conchostraca	Triglyptidae	Triglypta	Triglypta haifanggouensis	B
Dp002/0082	Conchostraca	Triglyptidae	Triglypta	Triglypta haifanggouensis	B
Dp002/0082	Conchostraca	Triglyptidae	Triglypta	Triglypta haifanggouensis	B
Dp002/0082	Conchostraca	Triglyptidae	Triglypta	Triglypta haifanggouensis	B
Dp002/0082	Conchostraca	Triglyptidae	Triglypta	Triglypta haifanggouensis	B
Dp002/0082	Conchostraca	Triglyptidae	Triglypta	Triglypta haifanggouensis	B
Dp002/0082	Conchostraca	Triglyptidae	Triglypta	Triglypta haifanggouensis	B
Dp002/0082	Conchostraca	Triglyptidae	Triglypta	Triglypta haifanggouensis	B
Dp002/0082	Conchostraca	Triglyptidae	Triglypta	Triglypta haifanggouensis	B
Dp002/0082	Conchostraca	Triglyptidae	Triglypta	Triglypta haifanggouensis	B
Dp002/0082	Conchostraca	Triglyptidae	Triglypta	Triglypta haifanggouensis	B
Dp002/0082	Conchostraca	Triglyptidae	Triglypta	Triglypta haifanggouensis	B
Dp002/0082	Conchostraca	Triglyptidae	Triglypta	Triglypta haifanggouensis	B
Dp002/0082	Conchostraca	Triglyptidae	Triglypta	Triglypta haifanggouensis	B
Dp002/0082	Conchostraca	Triglyptidae	Triglypta	Triglypta haifanggouensis	B
Dp002/0082	Conchostraca	Triglyptidae	Triglypta	Triglypta haifanggouensis	B
Dp002/0082	Conchostraca	Triglyptidae	Triglypta	Triglypta haifanggouensis	B
Dp002/0082	Conchostraca	Triglyptidae	Triglypta	Triglypta haifanggouensis	B
Dp002/0082	Conchostraca	Triglyptidae	Triglypta	Triglypta haifanggouensis	B
Dp002/0082	Conchostraca	Triglyptidae	Triglypta	Triglypta haifanggouensis	B
Dp002/0082	Conchostraca	Triglyptidae	Triglypta	Triglypta haifanggouensis	B
Dp002/0082	Conchostraca	Triglyptidae	Triglypta	Triglypta haifanggouensis	B
Dp002/0082	Conchostraca	Triglyptidae	Triglypta	Triglypta haifanggouensis	B
Dp002/0082	Conchostraca	Triglyptidae	Triglypta	Triglypta haifanggouensis	B
Dp002/0082	Conchostraca	Triglyptidae	Triglypta	Triglypta haifanggouensis	B
Dp002/0082	Conchostraca	Triglyptidae	Triglypta	Triglypta haifanggouensis	B
Dp002/0082	Conchostraca	Triglyptidae	Triglypta	Triglypta haifanggouensis	B
Dp002/0082	Conchostraca	Triglyptidae	Triglypta	Triglypta haifanggouensis	B
Dp002/0082	Conchostraca	Triglyptidae	Triglypta	Triglypta haifanggouensis	B
Dp002/0083	Conchostraca	Triglyptidae	Triglypta	Triglypta haifanggouensis	B
Dp002/0083	Conchostraca	Triglyptidae	Triglypta	Triglypta haifanggouensis	B
Dp002/0083	Conchostraca	Triglyptidae	Triglypta	Triglypta haifanggouensis	B
Dp002/0083	Conchostraca	Triglyptidae	Triglypta	Triglypta haifanggouensis	B
Dp002/0083	Conchostraca	Triglyptidae	Triglypta	Triglypta haifanggouensis	B
Dp002/0083	Conchostraca	Triglyptidae	Triglypta	Triglypta haifanggouensis	D
Dp002/0083	Conchostraca	Triglyptidae	Triglypta	Triglypta haifanggouensis	D
Dp002/0083	Conchostraca	Triglyptidae	Triglypta	Triglypta haifanggouensis	D
Dp002/0083	Conchostraca	Triglyptidae	Triglypta	Triglypta haifanggouensis	D
Dp002/0083	Conchostraca	Triglyptidae	Triglypta	Triglypta haifanggouensis	D
Dp002/0083	Conchostraca	Triglyptidae	Triglypta	Triglypta haifanggouensis	D
Dp002/0083	Conchostraca	Triglyptidae	Triglypta	Triglypta haifanggouensis	D
Dp002/0083	Conchostraca	Triglyptidae	Triglypta	Triglypta haifanggouensis	D
Dp002/0083	Conchostraca	Triglyptidae	Triglypta	Triglypta haifanggouensis	D
Dp002/0083	Conchostraca	Triglyptidae	Triglypta	Triglypta haifanggouensis	D
Dp002/0083	Conchostraca	Triglyptidae	Triglypta	Triglypta haifanggouensis	D
Dp002/0083	Conchostraca	Triglyptidae	Triglypta	Triglypta haifanggouensis	D
Dp002/0083	Conchostraca	Triglyptidae	Triglypta	Triglypta haifanggouensis	D
Dp002/0083	Conchostraca	Triglyptidae	Triglypta	Triglypta haifanggouensis	D
Dp002/0083	Conchostraca	Triglyptidae	Triglypta	Triglypta haifanggouensis	D
Dp002/0083	Conchostraca	Triglyptidae	Triglypta	Triglypta haifanggouensis	D
Dp002/0083	Conchostraca	Triglyptidae	Triglypta	Triglypta haifanggouensis	E
Dp002/0083	Conchostraca	Triglyptidae	Triglypta	Triglypta haifanggouensis	E
Dp002/0083	Conchostraca	Triglyptidae	Triglypta	Triglypta haifanggouensis	E
Dp002/0083	Conchostraca	Triglyptidae	Triglypta	Triglypta haifanggouensis	E
Dp002/0083	Conchostraca	Triglyptidae	Triglypta	Triglypta haifanggouensis	E
Dp002/0083	Conchostraca	Triglyptidae	Triglypta	Triglypta haifanggouensis	E
Dp002/0083	Conchostraca	Triglyptidae	Triglypta	Triglypta haifanggouensis	E
Dp002/0083	Conchostraca	Triglyptidae	Triglypta	Triglypta haifanggouensis	E
Dp002/0083	Conchostraca	Triglyptidae	Triglypta	Triglypta haifanggouensis	E
Dp002/0083	Conchostraca	Triglyptidae	Triglypta	Triglypta haifanggouensis	E
Dp002/0083	Conchostraca	Triglyptidae	Triglypta	Triglypta haifanggouensis	E
Dp002/0083	Conchostraca	Triglyptidae	Triglypta	Triglypta haifanggouensis	E
Dp002/0083	Conchostraca	Triglyptidae	Triglypta	Triglypta haifanggouensis	E
Dp002/0083	Anostraca	Chirocephalidae	Chirocephalidae gen.	Chirocephalidae gen. sp1.	D
Dp002/0084	Anostraca	Chirocephalidae	Chirocephalidae gen.	Chirocephalidae gen. sp1.	D
Dp002/0084	Conchostraca	Triglyptidae	Triglypta	Triglypta haifanggouensis	A
Dp002/0084	Conchostraca	Triglyptidae	Triglypta	Triglypta haifanggouensis	A
Dp002/0084	Conchostraca	Triglyptidae	Triglypta	Triglypta haifanggouensis	A
Dp002/0084	Conchostraca	Triglyptidae	Triglypta	Triglypta haifanggouensis	A
Dp002/0085	Conchostraca	Triglyptidae	Triglypta	Triglypta haifanggouensis	A
Dp002/0085	Conchostraca	Triglyptidae	Triglypta	Triglypta haifanggouensis	A
Dp002/0085	Conchostraca	Triglyptidae	Triglypta	Triglypta haifanggouensis	A
Dp002/0085	Conchostraca	Triglyptidae	Triglypta	Triglypta haifanggouensis	A
Dp002/0085	Conchostraca	Triglyptidae	Triglypta	Triglypta haifanggouensis	A
Dp002/0085	Conchostraca	Triglyptidae	Triglypta	Triglypta haifanggouensis	A
Dp002/0085	Conchostraca	Triglyptidae	Triglypta	Triglypta haifanggouensis	A
Dp002/0085	Conchostraca	Triglyptidae	Triglypta	Triglypta haifanggouensis	A
Dp002/0085	Conchostraca	Triglyptidae	Triglypta	Triglypta haifanggouensis	A
Dp002/0085	Conchostraca	Triglyptidae	Triglypta	Triglypta haifanggouensis	A
Dp002/0085	Conchostraca	Triglyptidae	Triglypta	Triglypta haifanggouensis	A
Dp002/0085	Conchostraca	Triglyptidae	Triglypta	Triglypta haifanggouensis	A
Dp002/0085	Conchostraca	Triglyptidae	Triglypta	Triglypta haifanggouensis	A
Dp002/0085	Conchostraca	Triglyptidae	Triglypta	Triglypta haifanggouensis	A
Dp002/0085	Conchostraca	Triglyptidae	Triglypta	Triglypta haifanggouensis	A
Dp002/0085	Conchostraca	Triglyptidae	Triglypta	Triglypta haifanggouensis	A
Dp002/0085	Conchostraca	Triglyptidae	Triglypta	Triglypta haifanggouensis	A
Dp002/0085	Conchostraca	Triglyptidae	Triglypta	Triglypta haifanggouensis	A
Dp002/0085	Conchostraca	Triglyptidae	Triglypta	Triglypta haifanggouensis	A
Dp002/0085	Conchostraca	Triglyptidae	Triglypta	Triglypta haifanggouensis	A
Dp002/0085	Conchostraca	Triglyptidae	Triglypta	Triglypta haifanggouensis	A
Dp002/0085	Conchostraca	Triglyptidae	Triglypta	Triglypta haifanggouensis	B
Dp002/0085	Conchostraca	Triglyptidae	Triglypta	Triglypta haifanggouensis	B
Dp002/0085	Conchostraca	Triglyptidae	Triglypta	Triglypta haifanggouensis	B
Dp002/0085	Conchostraca	Triglyptidae	Triglypta	Triglypta haifanggouensis	B
Dp002/0085	Conchostraca	Triglyptidae	Triglypta	Triglypta haifanggouensis	D
Dp002/0085	Conchostraca	Triglyptidae	Triglypta	Triglypta haifanggouensis	D
Dp002/0085	Conchostraca	Triglyptidae	Triglypta	Triglypta haifanggouensis	D
Dp002/0085	Conchostraca	Triglyptidae	Triglypta	Triglypta haifanggouensis	D
Dp002/0085	Conchostraca	Triglyptidae	Triglypta	Triglypta haifanggouensis	D
Dp002/0085	Conchostraca	Triglyptidae	Triglypta	Triglypta haifanggouensis	E
Dp002/0085	Conchostraca	Triglyptidae	Triglypta	Triglypta haifanggouensis	E
Dp002/0085	Conchostraca	Triglyptidae	Triglypta	Triglypta haifanggouensis	E
Dp002/0085	Conchostraca	Triglyptidae	Triglypta	Triglypta haifanggouensis	E
Dp002/0085	Conchostraca	Triglyptidae	Triglypta	Triglypta haifanggouensis	E
Dp002/0085	Anostraca	Chirocephalidae	Chirocephalidae gen.	Chirocephalidae gen. sp1.	D
Dp002/0086	Conchostraca	Triglyptidae	Triglypta	Triglypta haifanggouensis	A
Dp002/0086	Conchostraca	Triglyptidae	Triglypta	Triglypta haifanggouensis	A
Dp002/0086	Conchostraca	Triglyptidae	Triglypta	Triglypta haifanggouensis	A
Dp002/0086	Conchostraca	Triglyptidae	Triglypta	Triglypta haifanggouensis	A
Dp002/0086	Conchostraca	Triglyptidae	Triglypta	Triglypta haifanggouensis	A
Dp002/0086	Conchostraca	Triglyptidae	Triglypta	Triglypta haifanggouensis	A
Dp002/0086	Conchostraca	Triglyptidae	Triglypta	Triglypta haifanggouensis	A
Dp002/0086	Conchostraca	Triglyptidae	Triglypta	Triglypta haifanggouensis	A
Dp002/0086	Conchostraca	Triglyptidae	Triglypta	Triglypta haifanggouensis	A
Dp002/0086	Conchostraca	Triglyptidae	Triglypta	Triglypta haifanggouensis	A
Dp002/0086	Conchostraca	Triglyptidae	Triglypta	Triglypta haifanggouensis	A
Dp002/0086	Conchostraca	Triglyptidae	Triglypta	Triglypta haifanggouensis	A
Dp002/0086	Conchostraca	Triglyptidae	Triglypta	Triglypta haifanggouensis	A
Dp002/0086	Conchostraca	Triglyptidae	Triglypta	Triglypta haifanggouensis	A
Dp002/0086	Conchostraca	Triglyptidae	Triglypta	Triglypta haifanggouensis	A
Dp002/0086	Conchostraca	Triglyptidae	Triglypta	Triglypta haifanggouensis	A
Dp002/0086	Conchostraca	Triglyptidae	Triglypta	Triglypta haifanggouensis	A
Dp002/0086	Conchostraca	Triglyptidae	Triglypta	Triglypta haifanggouensis	A
Dp002/0086	Conchostraca	Triglyptidae	Triglypta	Triglypta haifanggouensis	B
Dp002/0086	Conchostraca	Triglyptidae	Triglypta	Triglypta haifanggouensis	B
Dp002/0086	Conchostraca	Triglyptidae	Triglypta	Triglypta haifanggouensis	B
Dp002/0086	Conchostraca	Triglyptidae	Triglypta	Triglypta haifanggouensis	B
Dp002/0086	Conchostraca	Triglyptidae	Triglypta	Triglypta haifanggouensis	B
Dp002/0086	Conchostraca	Triglyptidae	Triglypta	Triglypta haifanggouensis	B
Dp002/0086	Conchostraca	Triglyptidae	Triglypta	Triglypta haifanggouensis	B
Dp002/0086	Conchostraca	Triglyptidae	Triglypta	Triglypta haifanggouensis	E
Dp002/0086	Conchostraca	Triglyptidae	Triglypta	Triglypta haifanggouensis	E
Dp002/0086	Conchostraca	Triglyptidae	Triglypta	Triglypta haifanggouensis	E
Dp002/0086	Conchostraca	Triglyptidae	Triglypta	Triglypta haifanggouensis	E
Dp002/0086	Conchostraca	Triglyptidae	Triglypta	Triglypta haifanggouensis	E
Dp002/0086	Conchostraca	Triglyptidae	Triglypta	Triglypta haifanggouensis	E
Dp002/0086	Conchostraca	Triglyptidae	Triglypta	Triglypta haifanggouensis	E
Dp002/0086	Conchostraca	Triglyptidae	Triglypta	Triglypta haifanggouensis	E
Dp002/0086	Anostraca	Chirocephalidae	Chirocephalidae gen.	Chirocephalidae gen. sp1.	D
Dp002/0086	Anostraca	Chirocephalidae	Chirocephalidae gen.	Chirocephalidae gen. sp1.	D
Dp002/0087	Conchostraca	Triglyptidae	Triglypta	Triglypta haifanggouensis	A
Dp002/0087	Conchostraca	Triglyptidae	Triglypta	Triglypta haifanggouensis	A
Dp002/0087	Conchostraca	Triglyptidae	Triglypta	Triglypta haifanggouensis	A
Dp002/0087	Conchostraca	Triglyptidae	Triglypta	Triglypta haifanggouensis	A
Dp002/0087	Conchostraca	Triglyptidae	Triglypta	Triglypta haifanggouensis	A
Dp002/0087	Conchostraca	Triglyptidae	Triglypta	Triglypta haifanggouensis	A
Dp002/0087	Conchostraca	Triglyptidae	Triglypta	Triglypta haifanggouensis	A
Dp002/0087	Conchostraca	Triglyptidae	Triglypta	Triglypta haifanggouensis	A
Dp002/0087	Conchostraca	Triglyptidae	Triglypta	Triglypta haifanggouensis	A
Dp002/0087	Conchostraca	Triglyptidae	Triglypta	Triglypta haifanggouensis	A
Dp002/0087	Conchostraca	Triglyptidae	Triglypta	Triglypta haifanggouensis	A
Dp002/0087	Conchostraca	Triglyptidae	Triglypta	Triglypta haifanggouensis	A
Dp002/0087	Conchostraca	Triglyptidae	Triglypta	Triglypta haifanggouensis	A
Dp002/0087	Conchostraca	Triglyptidae	Triglypta	Triglypta haifanggouensis	A
Dp002/0087	Conchostraca	Triglyptidae	Triglypta	Triglypta haifanggouensis	A
Dp002/0087	Conchostraca	Triglyptidae	Triglypta	Triglypta haifanggouensis	A
Dp002/0087	Conchostraca	Triglyptidae	Triglypta	Triglypta haifanggouensis	A
Dp002/0087	Conchostraca	Triglyptidae	Triglypta	Triglypta haifanggouensis	A
Dp002/0087	Conchostraca	Triglyptidae	Triglypta	Triglypta haifanggouensis	A
Dp002/0087	Conchostraca	Triglyptidae	Triglypta	Triglypta haifanggouensis	A
Dp002/0087	Conchostraca	Triglyptidae	Triglypta	Triglypta haifanggouensis	A
Dp002/0087	Conchostraca	Triglyptidae	Triglypta	Triglypta haifanggouensis	A
Dp002/0087	Conchostraca	Triglyptidae	Triglypta	Triglypta haifanggouensis	A
Dp002/0087	Conchostraca	Triglyptidae	Triglypta	Triglypta haifanggouensis	A
Dp002/0087	Conchostraca	Triglyptidae	Triglypta	Triglypta haifanggouensis	A
Dp002/0087	Conchostraca	Triglyptidae	Triglypta	Triglypta haifanggouensis	A
Dp002/0087	Conchostraca	Triglyptidae	Triglypta	Triglypta haifanggouensis	A
Dp002/0087	Conchostraca	Triglyptidae	Triglypta	Triglypta haifanggouensis	A
Dp002/0087	Conchostraca	Triglyptidae	Triglypta	Triglypta haifanggouensis	A
Dp002/0087	Conchostraca	Triglyptidae	Triglypta	Triglypta haifanggouensis	A
Dp002/0087	Conchostraca	Triglyptidae	Triglypta	Triglypta haifanggouensis	A
Dp002/0087	Conchostraca	Triglyptidae	Triglypta	Triglypta haifanggouensis	A
Dp002/0088	Conchostraca	Triglyptidae	Triglypta	Triglypta haifanggouensis	A
Dp002/0088	Conchostraca	Triglyptidae	Triglypta	Triglypta haifanggouensis	B
Dp002/0088	Conchostraca	Triglyptidae	Triglypta	Triglypta haifanggouensis	B
Dp002/0088	Conchostraca	Triglyptidae	Triglypta	Triglypta haifanggouensis	B
Dp002/0088	Conchostraca	Triglyptidae	Triglypta	Triglypta haifanggouensis	B
Dp002/0088	Conchostraca	Triglyptidae	Triglypta	Triglypta haifanggouensis	B
Dp002/0089	Conchostraca	Triglyptidae	Triglypta	Triglypta haifanggouensis	B
Dp002/0089	Conchostraca	Triglyptidae	Triglypta	Triglypta haifanggouensis	B
Dp002/0089	Conchostraca	Triglyptidae	Triglypta	Triglypta haifanggouensis	B
Dp002/0089	Conchostraca	Triglyptidae	Triglypta	Triglypta haifanggouensis	C
Dp002/0089	Conchostraca	Triglyptidae	Triglypta	Triglypta haifanggouensis	C
Dp002/0089	Conchostraca	Triglyptidae	Triglypta	Triglypta haifanggouensis	C
Dp002/0089	Conchostraca	Triglyptidae	Triglypta	Triglypta haifanggouensis	C
Dp002/0089	Conchostraca	Triglyptidae	Triglypta	Triglypta haifanggouensis	C
Dp002/0089	Conchostraca	Triglyptidae	Triglypta	Triglypta haifanggouensis	E
Dp002/0089	Conchostraca	Triglyptidae	Triglypta	Triglypta haifanggouensis	E
Dp002/0089	Conchostraca	Triglyptidae	Triglypta	Triglypta haifanggouensis	E
Dp002/0089	Conchostraca	Triglyptidae	Triglypta	Triglypta haifanggouensis	E
Dp002/0089	Conchostraca	Triglyptidae	Triglypta	Triglypta haifanggouensis	E
Dp002/0089	Conchostraca	Triglyptidae	Triglypta	Triglypta haifanggouensis	E
Dp002/0089	Conchostraca	Triglyptidae	Triglypta	Triglypta haifanggouensis	E
Dp002/0089	Conchostraca	Triglyptidae	Triglypta	Triglypta haifanggouensis	E
Dp002/0089	Conchostraca	Triglyptidae	Triglypta	Triglypta haifanggouensis	E
Dp002/0089	Conchostraca	Triglyptidae	Triglypta	Triglypta haifanggouensis	E
Dp002/0089	Hemiptera	Corixidae	Yanliaocorixa	Yanliaocorixa chinensis	A
Dp002/0090	Conchostraca	Triglyptidae	Triglypta	Triglypta haifanggouensis	A
Dp002/0090	Conchostraca	Triglyptidae	Triglypta	Triglypta haifanggouensis	A
Dp002/0090	Conchostraca	Triglyptidae	Triglypta	Triglypta haifanggouensis	A
Dp002/0090	Conchostraca	Triglyptidae	Triglypta	Triglypta haifanggouensis	A
Dp002/0090	Conchostraca	Triglyptidae	Triglypta	Triglypta haifanggouensis	A
Dp002/0090	Conchostraca	Triglyptidae	Triglypta	Triglypta haifanggouensis	A
Dp002/0090	Conchostraca	Triglyptidae	Triglypta	Triglypta haifanggouensis	A
Dp002/0090	Conchostraca	Triglyptidae	Triglypta	Triglypta haifanggouensis	A
Dp002/0090	Conchostraca	Triglyptidae	Triglypta	Triglypta haifanggouensis	A
Dp002/0090	Conchostraca	Triglyptidae	Triglypta	Triglypta haifanggouensis	A
Dp002/0090	Conchostraca	Triglyptidae	Triglypta	Triglypta haifanggouensis	A
Dp002/0090	Conchostraca	Triglyptidae	Triglypta	Triglypta haifanggouensis	A
Dp002/0090	Conchostraca	Triglyptidae	Triglypta	Triglypta haifanggouensis	A
Dp002/0090	Conchostraca	Triglyptidae	Triglypta	Triglypta haifanggouensis	A
Dp002/0090	Conchostraca	Triglyptidae	Triglypta	Triglypta haifanggouensis	A
Dp002/0090	Conchostraca	Triglyptidae	Triglypta	Triglypta haifanggouensis	B
Dp002/0090	Conchostraca	Triglyptidae	Triglypta	Triglypta haifanggouensis	B
Dp002/0090	Conchostraca	Triglyptidae	Triglypta	Triglypta haifanggouensis	B
Dp002/0090	Conchostraca	Triglyptidae	Triglypta	Triglypta haifanggouensis	B
Dp002/0090	Conchostraca	Triglyptidae	Triglypta	Triglypta haifanggouensis	B
Dp002/0090	Conchostraca	Triglyptidae	Triglypta	Triglypta haifanggouensis	C
Dp002/0090	Conchostraca	Triglyptidae	Triglypta	Triglypta haifanggouensis	C
Dp002/0090	Conchostraca	Triglyptidae	Triglypta	Triglypta haifanggouensis	C
Dp002/0090	Conchostraca	Triglyptidae	Triglypta	Triglypta haifanggouensis	C
Dp002/0090	Conchostraca	Triglyptidae	Triglypta	Triglypta haifanggouensis	E
Dp002/0090	Conchostraca	Triglyptidae	Triglypta	Triglypta haifanggouensis	E
Dp002/0090	Conchostraca	Triglyptidae	Triglypta	Triglypta haifanggouensis	E
Dp002/0090	Conchostraca	Triglyptidae	Triglypta	Triglypta haifanggouensis	E
Dp002/0090	Conchostraca	Triglyptidae	Triglypta	Triglypta haifanggouensis	E
Dp002/0090	Anostraca	Chirocephalidae	Chirocephalidae gen.	Chirocephalidae gen. sp1.	D
Dp002/0091	Conchostraca	Triglyptidae	Triglypta	Triglypta haifanggouensis	A
Dp002/0091	Conchostraca	Triglyptidae	Triglypta	Triglypta haifanggouensis	A
Dp002/0091	Conchostraca	Triglyptidae	Triglypta	Triglypta haifanggouensis	A
Dp002/0091	Conchostraca	Triglyptidae	Triglypta	Triglypta haifanggouensis	A
Dp002/0091	Conchostraca	Triglyptidae	Triglypta	Triglypta haifanggouensis	A
Dp002/0091	Conchostraca	Triglyptidae	Triglypta	Triglypta haifanggouensis	A
Dp002/0091	Conchostraca	Triglyptidae	Triglypta	Triglypta haifanggouensis	A
Dp002/0091	Conchostraca	Triglyptidae	Triglypta	Triglypta haifanggouensis	A
Dp002/0091	Conchostraca	Triglyptidae	Triglypta	Triglypta haifanggouensis	A
Dp002/0091	Conchostraca	Triglyptidae	Triglypta	Triglypta haifanggouensis	A
Dp002/0091	Conchostraca	Triglyptidae	Triglypta	Triglypta haifanggouensis	A
Dp002/0091	Conchostraca	Triglyptidae	Triglypta	Triglypta haifanggouensis	A
Dp002/0091	Conchostraca	Triglyptidae	Triglypta	Triglypta haifanggouensis	A
Dp002/0091	Conchostraca	Triglyptidae	Triglypta	Triglypta haifanggouensis	B
Dp002/0091	Conchostraca	Triglyptidae	Triglypta	Triglypta haifanggouensis	B
Dp002/0091	Conchostraca	Triglyptidae	Triglypta	Triglypta haifanggouensis	B
Dp002/0091	Conchostraca	Triglyptidae	Triglypta	Triglypta haifanggouensis	B
Dp002/0091	Conchostraca	Triglyptidae	Triglypta	Triglypta haifanggouensis	B
Dp002/0091	Conchostraca	Triglyptidae	Triglypta	Triglypta haifanggouensis	B
Dp002/0091	Conchostraca	Triglyptidae	Triglypta	Triglypta haifanggouensis	C
Dp002/0091	Conchostraca	Triglyptidae	Triglypta	Triglypta haifanggouensis	C
Dp002/0091	Conchostraca	Triglyptidae	Triglypta	Triglypta haifanggouensis	C
Dp002/0091	Conchostraca	Triglyptidae	Triglypta	Triglypta haifanggouensis	C
Dp002/0091	Conchostraca	Triglyptidae	Triglypta	Triglypta haifanggouensis	C
Dp002/0091	Conchostraca	Triglyptidae	Triglypta	Triglypta haifanggouensis	C
Dp002/0091	Conchostraca	Triglyptidae	Triglypta	Triglypta haifanggouensis	C
Dp002/0091	Ephemeroptera(l)	unknown	unknown	unknown	D
Dp002/0092	Conchostraca	Triglyptidae	Triglypta	Triglypta haifanggouensis	A
Dp002/0092	Conchostraca	Triglyptidae	Triglypta	Triglypta haifanggouensis	A
Dp002/0092	Conchostraca	Triglyptidae	Triglypta	Triglypta haifanggouensis	A
Dp002/0092	Conchostraca	Triglyptidae	Triglypta	Triglypta haifanggouensis	A
Dp002/0092	Conchostraca	Triglyptidae	Triglypta	Triglypta haifanggouensis	A
Dp002/0092	Conchostraca	Triglyptidae	Triglypta	Triglypta haifanggouensis	A
Dp002/0092	Conchostraca	Triglyptidae	Triglypta	Triglypta haifanggouensis	A
Dp002/0092	Conchostraca	Triglyptidae	Triglypta	Triglypta haifanggouensis	A
Dp002/0092	Conchostraca	Triglyptidae	Triglypta	Triglypta haifanggouensis	A
Dp002/0092	Conchostraca	Triglyptidae	Triglypta	Triglypta haifanggouensis	A
Dp002/0092	Conchostraca	Triglyptidae	Triglypta	Triglypta haifanggouensis	A
Dp002/0092	Conchostraca	Triglyptidae	Triglypta	Triglypta haifanggouensis	A
Dp002/0092	Conchostraca	Triglyptidae	Triglypta	Triglypta haifanggouensis	A
Dp002/0092	Conchostraca	Triglyptidae	Triglypta	Triglypta haifanggouensis	A
Dp002/0092	Conchostraca	Triglyptidae	Triglypta	Triglypta haifanggouensis	B
Dp002/0092	Hemiptera	Corixidae	Yanliaocorixa	Yanliaocorixa chinensis	A
Dp002/0093	Anostraca	Chirocephalidae	Chirocephalidae gen.	Chirocephalidae gen. sp1.	D
Dp002/0093	Conchostraca	Triglyptidae	Triglypta	Triglypta haifanggouensis	E
Dp002/0094	Anostraca	Chirocephalidae	Chirocephalidae gen.	Chirocephalidae gen. sp1.	D
Dp002/0095	Ephemeroptera(l)	unknown	unknown	unknown	E
Dp002/0095	Anostraca	Chirocephalidae	Chirocephalidae gen.	Chirocephalidae gen. sp1.	D
Dp002/0095	Anostraca	Chirocephalidae	Chirocephalidae gen.	Chirocephalidae gen. sp1.	D
Dp002/0095	Anostraca	Chirocephalidae	Chirocephalidae gen.	Chirocephalidae gen. sp1.	D
Dp002/0095	Anostraca	Chirocephalidae	Chirocephalidae gen.	Chirocephalidae gen. sp1.	D
Dp002/0095	Conchostraca	Triglyptidae	Triglypta	Triglypta haifanggouensis	E
Dp002/0095	Conchostraca	Triglyptidae	Triglypta	Triglypta haifanggouensis	E
Dp002/0096	unknown	unknown	unknown	unknown	D
Dp002/0097	Conchostraca	Triglyptidae	Triglypta	Triglypta haifanggouensis	A
Dp002/0097	Conchostraca	Triglyptidae	Triglypta	Triglypta haifanggouensis	A
Dp002/0097	Conchostraca	Triglyptidae	Triglypta	Triglypta haifanggouensis	A
Dp002/0097	Conchostraca	Triglyptidae	Triglypta	Triglypta haifanggouensis	A
Dp002/0097	Conchostraca	Triglyptidae	Triglypta	Triglypta haifanggouensis	A
Dp002/0097	Conchostraca	Triglyptidae	Triglypta	Triglypta haifanggouensis	A
Dp002/0097	Conchostraca	Triglyptidae	Triglypta	Triglypta haifanggouensis	A
Dp002/0097	Conchostraca	Triglyptidae	Triglypta	Triglypta haifanggouensis	A
Dp002/0097	Conchostraca	Triglyptidae	Triglypta	Triglypta haifanggouensis	A
Dp002/0097	Conchostraca	Triglyptidae	Triglypta	Triglypta haifanggouensis	A
Dp002/0097	Conchostraca	Triglyptidae	Triglypta	Triglypta haifanggouensis	A
Dp002/0097	Conchostraca	Triglyptidae	Triglypta	Triglypta haifanggouensis	A
Dp002/0097	Conchostraca	Triglyptidae	Triglypta	Triglypta haifanggouensis	A
Dp002/0097	Conchostraca	Triglyptidae	Triglypta	Triglypta haifanggouensis	A
Dp002/0097	Conchostraca	Triglyptidae	Triglypta	Triglypta haifanggouensis	C
Dp002/0097	Conchostraca	Triglyptidae	Triglypta	Triglypta haifanggouensis	C
Dp002/0097	Conchostraca	Triglyptidae	Triglypta	Triglypta haifanggouensis	C
Dp002/0097	Conchostraca	Triglyptidae	Triglypta	Triglypta haifanggouensis	C
Dp002/0097	Conchostraca	Triglyptidae	Triglypta	Triglypta haifanggouensis	C
Dp002/0097	Conchostraca	Triglyptidae	Triglypta	Triglypta haifanggouensis	E
Dp002/0097	Conchostraca	Triglyptidae	Triglypta	Triglypta haifanggouensis	E
Dp002/0097	Conchostraca	Triglyptidae	Triglypta	Triglypta haifanggouensis	E
Dp002/0097	Conchostraca	Triglyptidae	Triglypta	Triglypta haifanggouensis	E
Dp002/0097	Neuroptera	Osmylidae	unknown	unknown	D
Dp002/0098	Hemiptera	Corixidae	Yanliaocorixa	Yanliaocorixa chinensis	B
Dp002/0098	Dermaptera	Dermapteridae	Jurassimedeola	Jurassimedeola orientalis	A
Dp002/0099	Diptera	unknown	unknown	unknown	B
Dp002/0099	unknown	unknown	unknown	unknown	E
Dp002/0100	Hemiptera	Corixidae	Yanliaocorixa	Yanliaocorixa chinensis	A
Dp002/0100	Hemiptera	Corixidae	Yanliaocorixa	Yanliaocorixa chinensis	B
Dp002/0100	Diptera	Rhagionidae	Trichorhagio	Trichorhagio gregarius	A
Dp002/0101	Conchostraca	Triglyptidae	Triglypta	Triglypta haifanggouensis	A
Dp002/0101	Conchostraca	Triglyptidae	Triglypta	Triglypta haifanggouensis	A
Dp002/0101	Conchostraca	Triglyptidae	Triglypta	Triglypta haifanggouensis	A
Dp002/0101	Conchostraca	Triglyptidae	Triglypta	Triglypta haifanggouensis	A
Dp002/0101	Conchostraca	Triglyptidae	Triglypta	Triglypta haifanggouensis	A
Dp002/0101	Conchostraca	Triglyptidae	Triglypta	Triglypta haifanggouensis	A
Dp002/0101	Conchostraca	Triglyptidae	Triglypta	Triglypta haifanggouensis	A
Dp002/0101	Conchostraca	Triglyptidae	Triglypta	Triglypta haifanggouensis	A
Dp002/0101	Conchostraca	Triglyptidae	Triglypta	Triglypta haifanggouensis	A
Dp002/0101	Conchostraca	Triglyptidae	Triglypta	Triglypta haifanggouensis	A
Dp002/0101	Conchostraca	Triglyptidae	Triglypta	Triglypta haifanggouensis	A
Dp002/0101	Conchostraca	Triglyptidae	Triglypta	Triglypta haifanggouensis	A
Dp002/0101	Conchostraca	Triglyptidae	Triglypta	Triglypta haifanggouensis	A
Dp002/0101	Conchostraca	Triglyptidae	Triglypta	Triglypta haifanggouensis	A
Dp002/0101	Conchostraca	Triglyptidae	Triglypta	Triglypta haifanggouensis	A
Dp002/0101	Conchostraca	Triglyptidae	Triglypta	Triglypta haifanggouensis	A
Dp002/0101	Conchostraca	Triglyptidae	Triglypta	Triglypta haifanggouensis	A
Dp002/0101	Conchostraca	Triglyptidae	Triglypta	Triglypta haifanggouensis	A
Dp002/0101	Conchostraca	Triglyptidae	Triglypta	Triglypta haifanggouensis	A
Dp002/0101	Conchostraca	Triglyptidae	Triglypta	Triglypta haifanggouensis	B
Dp002/0101	Conchostraca	Triglyptidae	Triglypta	Triglypta haifanggouensis	B
Dp002/0101	Conchostraca	Triglyptidae	Triglypta	Triglypta haifanggouensis	B
Dp002/0101	Conchostraca	Triglyptidae	Triglypta	Triglypta haifanggouensis	B
Dp002/0101	Conchostraca	Triglyptidae	Triglypta	Triglypta haifanggouensis	B
Dp002/0101	Conchostraca	Triglyptidae	Triglypta	Triglypta haifanggouensis	B
Dp002/0101	Conchostraca	Triglyptidae	Triglypta	Triglypta haifanggouensis	B
Dp002/0101	Conchostraca	Triglyptidae	Triglypta	Triglypta haifanggouensis	B
Dp002/0101	Conchostraca	Triglyptidae	Triglypta	Triglypta haifanggouensis	B
Dp002/0101	Conchostraca	Triglyptidae	Triglypta	Triglypta haifanggouensis	B
Dp002/0101	Conchostraca	Triglyptidae	Triglypta	Triglypta haifanggouensis	B
Dp002/0101	Conchostraca	Triglyptidae	Triglypta	Triglypta haifanggouensis	B
Dp002/0101	Conchostraca	Triglyptidae	Triglypta	Triglypta haifanggouensis	B
Dp002/0101	Conchostraca	Triglyptidae	Triglypta	Triglypta haifanggouensis	C
Dp002/0101	Conchostraca	Triglyptidae	Triglypta	Triglypta haifanggouensis	C
Dp002/0101	Conchostraca	Triglyptidae	Triglypta	Triglypta haifanggouensis	C
Dp002/0101	Conchostraca	Triglyptidae	Triglypta	Triglypta haifanggouensis	C
Dp002/0101	Conchostraca	Triglyptidae	Triglypta	Triglypta haifanggouensis	C
Dp002/0101	Conchostraca	Triglyptidae	Triglypta	Triglypta haifanggouensis	C
Dp002/0101	Conchostraca	Triglyptidae	Triglypta	Triglypta haifanggouensis	C
Dp002/0101	Conchostraca	Triglyptidae	Triglypta	Triglypta haifanggouensis	C
Dp002/0101	Conchostraca	Triglyptidae	Triglypta	Triglypta haifanggouensis	E
Dp002/0101	Conchostraca	Triglyptidae	Triglypta	Triglypta haifanggouensis	E
Dp002/0101	Conchostraca	Triglyptidae	Triglypta	Triglypta haifanggouensis	E
Dp002/0101	Conchostraca	Triglyptidae	Triglypta	Triglypta haifanggouensis	E
Dp002/0101	Conchostraca	Triglyptidae	Triglypta	Triglypta haifanggouensis	E
Dp002/0101	Conchostraca	Triglyptidae	Triglypta	Triglypta haifanggouensis	E
Dp002/0101	Conchostraca	Triglyptidae	Triglypta	Triglypta haifanggouensis	E
Dp002/0101	Conchostraca	Triglyptidae	Triglypta	Triglypta haifanggouensis	E
Dp002/0101	Conchostraca	Triglyptidae	Triglypta	Triglypta haifanggouensis	E
Dp002/0101	Conchostraca	Triglyptidae	Triglypta	Triglypta haifanggouensis	E
Dp002/0101	Conchostraca	Triglyptidae	Triglypta	Triglypta haifanggouensis	E
Dp002/0101	Conchostraca	Triglyptidae	Triglypta	Triglypta haifanggouensis	E
Dp002/0101	Conchostraca	Triglyptidae	Triglypta	Triglypta haifanggouensis	E
Dp002/0101	Conchostraca	Triglyptidae	Triglypta	Triglypta haifanggouensis	E
Dp002/0101	Hemiptera	Procercopidae	Juroceropis	Juroceropis grandis	A
Dp002/0101	unknown	unknown	unknown	unknown	E
Dp002/0102	Diptera	Rhyphidae	unknown	unknown	A
Dp002/0103	Hemiptera	Corixidae	Yanliaocorixa	Yanliaocorixa chinensis	A
Dp002/0103	Hemiptera	Corixidae	Yanliaocorixa	Yanliaocorixa chinensis	A
Dp002/0103	Diptera	Limoniidae	unknown	unknown	B
Dp002/0104	Diptera	unknown	unknown	unknown	C
Dp002/0104	unknown	unknown	unknown	unknown	E
Dp002/0105	unknown	unknown	unknown	unknown	E
Dp002/0105	unknown	unknown	unknown	unknown	E
Dp002/0106	Hemiptera	Corixidae	Yanliaocorixa	Yanliaocorixa chinensis	A
Dp002/0106	Hemiptera	Corixidae	Yanliaocorixa	Yanliaocorixa chinensis	A
Dp002/0106	unknown	unknown	unknown	unknown	E
Dp002/0106	unknown	unknown	unknown	unknown	E
Dp002/0107	Hemiptera	Procercopidae	Juroceropis	Juroceropis grandis	A
Dp002/0108	Hemiptera	Corixidae	Yanliaocorixa	Yanliaocorixa chinensis	A
Dp002/0108	Hemiptera	Corixidae	Yanliaocorixa	Yanliaocorixa chinensis	E
Dp002/0108	Diptera	unknown	unknown	unknown	D
Dp002/0108	Hemiptera	Pachymeridiidae	unknown	unknown	B
Dp002/0109	Diptera	Rhagionidae	Atherimorpha	Atherimorpha orientalis	A
Dp002/0110	Ephemeroptera(l)	unknown	unknown	unknown	D
Dp002/0110	Mecoptera	Orthophlebiidae	unknown	unknown	C
Dp002/0111	Conchostraca	Triglyptidae	Triglypta	Triglypta haifanggouensis	A
Dp002/0111	Conchostraca	Triglyptidae	Triglypta	Triglypta haifanggouensis	A
Dp002/0111	Conchostraca	Triglyptidae	Triglypta	Triglypta haifanggouensis	A
Dp002/0111	Conchostraca	Triglyptidae	Triglypta	Triglypta haifanggouensis	A
Dp002/0111	Conchostraca	Triglyptidae	Triglypta	Triglypta haifanggouensis	E
Dp002/0111	Conchostraca	Triglyptidae	Triglypta	Triglypta haifanggouensis	E
Dp002/0111	Conchostraca	Triglyptidae	Triglypta	Triglypta haifanggouensis	E
Dp002/0111	Conchostraca	Triglyptidae	Triglypta	Triglypta haifanggouensis	E
Dp002/0111	Conchostraca	Triglyptidae	Triglypta	Triglypta haifanggouensis	E
Dp002/0111	Conchostraca	Triglyptidae	Triglypta	Triglypta haifanggouensis	E
Dp002/0111	unknown	unknown	unknown	unknown	D
Dp002/0111	unknown	unknown	unknown	unknown	E
Dp002/0112	Conchostraca	Triglyptidae	Triglypta	Triglypta haifanggouensis	A
Dp002/0112	Conchostraca	Triglyptidae	Triglypta	Triglypta haifanggouensis	A
Dp002/0112	Conchostraca	Triglyptidae	Triglypta	Triglypta haifanggouensis	A
Dp002/0112	Conchostraca	Triglyptidae	Triglypta	Triglypta haifanggouensis	A
Dp002/0112	Conchostraca	Triglyptidae	Triglypta	Triglypta haifanggouensis	A
Dp002/0112	Conchostraca	Triglyptidae	Triglypta	Triglypta haifanggouensis	A
Dp002/0112	Conchostraca	Triglyptidae	Triglypta	Triglypta haifanggouensis	A
Dp002/0112	Conchostraca	Triglyptidae	Triglypta	Triglypta haifanggouensis	A
Dp002/0112	Conchostraca	Triglyptidae	Triglypta	Triglypta haifanggouensis	A
Dp002/0112	Conchostraca	Triglyptidae	Triglypta	Triglypta haifanggouensis	A
Dp002/0112	Conchostraca	Triglyptidae	Triglypta	Triglypta haifanggouensis	A
Dp002/0112	Conchostraca	Triglyptidae	Triglypta	Triglypta haifanggouensis	A
Dp002/0112	Conchostraca	Triglyptidae	Triglypta	Triglypta haifanggouensis	A
Dp002/0112	Conchostraca	Triglyptidae	Triglypta	Triglypta haifanggouensis	A
Dp002/0112	Conchostraca	Triglyptidae	Triglypta	Triglypta haifanggouensis	A
Dp002/0112	Conchostraca	Triglyptidae	Triglypta	Triglypta haifanggouensis	B
Dp002/0112	Conchostraca	Triglyptidae	Triglypta	Triglypta haifanggouensis	B
Dp002/0112	Conchostraca	Triglyptidae	Triglypta	Triglypta haifanggouensis	B
Dp002/0112	Conchostraca	Triglyptidae	Triglypta	Triglypta haifanggouensis	B
Dp002/0112	Conchostraca	Triglyptidae	Triglypta	Triglypta haifanggouensis	B
Dp002/0112	Conchostraca	Triglyptidae	Triglypta	Triglypta haifanggouensis	E
Dp002/0112	Conchostraca	Triglyptidae	Triglypta	Triglypta haifanggouensis	E
Dp002/0112	Conchostraca	Triglyptidae	Triglypta	Triglypta haifanggouensis	E
Dp002/0112	Conchostraca	Triglyptidae	Triglypta	Triglypta haifanggouensis	E
Dp002/0112	Conchostraca	Triglyptidae	Triglypta	Triglypta haifanggouensis	E
Dp002/0112	Conchostraca	Triglyptidae	Triglypta	Triglypta haifanggouensis	E
Dp002/0112	Conchostraca	Triglyptidae	Triglypta	Triglypta haifanggouensis	E
Dp002/0112	Ephemeroptera(l)	Siphlonuridae(l)	Mesobaetis(l)	Mesobaetis sibirica(l)	B
Dp002/0113	unknown	unknown	unknown	unknown	E
Dp002/0114	Conchostraca	Triglyptidae	Triglypta	Triglypta haifanggouensis	A
Dp002/0114	Conchostraca	Triglyptidae	Triglypta	Triglypta haifanggouensis	A
Dp002/0114	Conchostraca	Triglyptidae	Triglypta	Triglypta haifanggouensis	A
Dp002/0114	Conchostraca	Triglyptidae	Triglypta	Triglypta haifanggouensis	A
Dp002/0114	Conchostraca	Triglyptidae	Triglypta	Triglypta haifanggouensis	B
Dp002/0114	Conchostraca	Triglyptidae	Triglypta	Triglypta haifanggouensis	E
Dp002/0114	Conchostraca	Triglyptidae	Triglypta	Triglypta haifanggouensis	E
Dp002/0114	Conchostraca	Triglyptidae	Triglypta	Triglypta haifanggouensis	E
Dp002/0114	unknown	unknown	unknown	unknown	E
Dp002/0115	Diptera	Rhagionidae	Trichorhagio	unknown	A
Dp002/0116	Conchostraca	Triglyptidae	Triglypta	Triglypta haifanggouensis	A
Dp002/0116	Conchostraca	Triglyptidae	Triglypta	Triglypta haifanggouensis	A
Dp002/0116	Conchostraca	Triglyptidae	Triglypta	Triglypta haifanggouensis	A
Dp002/0116	Conchostraca	Triglyptidae	Triglypta	Triglypta haifanggouensis	A
Dp002/0116	Conchostraca	Triglyptidae	Triglypta	Triglypta haifanggouensis	A
Dp002/0116	Dermaptera	Dermapteridae	Jurassimedeola	Jurassimedeola orientalis	A
Dp002/0117	Hemiptera	Corixidae	Yanliaocorixa	Yanliaocorixa chinensis	B
Dp002/0117	Dermaptera	Dermapteridae	Jurassimedeola	Jurassimedeola orientalis	A
Dp002/0117	Hymenoptera	Praeaulacidae	Praeaulacus	Praeaulacus sp1.	B
Dp002/0119	unknown	unknown	unknown	unknown	E
Dp002/0120	Conchostraca	Triglyptidae	Triglypta	Triglypta haifanggouensis	A
Dp002/0120	Conchostraca	Triglyptidae	Triglypta	Triglypta haifanggouensis	A
Dp002/0120	Conchostraca	Triglyptidae	Triglypta	Triglypta haifanggouensis	A
Dp002/0120	Conchostraca	Triglyptidae	Triglypta	Triglypta haifanggouensis	A
Dp002/0120	Conchostraca	Triglyptidae	Triglypta	Triglypta haifanggouensis	A
Dp002/0120	Conchostraca	Triglyptidae	Triglypta	Triglypta haifanggouensis	A
Dp002/0120	Conchostraca	Triglyptidae	Triglypta	Triglypta haifanggouensis	A
Dp002/0120	Conchostraca	Triglyptidae	Triglypta	Triglypta haifanggouensis	A
Dp002/0120	Conchostraca	Triglyptidae	Triglypta	Triglypta haifanggouensis	A
Dp002/0120	Conchostraca	Triglyptidae	Triglypta	Triglypta haifanggouensis	A
Dp002/0120	Conchostraca	Triglyptidae	Triglypta	Triglypta haifanggouensis	A
Dp002/0120	Conchostraca	Triglyptidae	Triglypta	Triglypta haifanggouensis	A
Dp002/0120	Conchostraca	Triglyptidae	Triglypta	Triglypta haifanggouensis	A
Dp002/0120	Conchostraca	Triglyptidae	Triglypta	Triglypta haifanggouensis	A
Dp002/0120	Conchostraca	Triglyptidae	Triglypta	Triglypta haifanggouensis	A
Dp002/0120	Conchostraca	Triglyptidae	Triglypta	Triglypta haifanggouensis	A
Dp002/0120	Conchostraca	Triglyptidae	Triglypta	Triglypta haifanggouensis	A
Dp002/0120	Conchostraca	Triglyptidae	Triglypta	Triglypta haifanggouensis	B
Dp002/0120	Conchostraca	Triglyptidae	Triglypta	Triglypta haifanggouensis	B
Dp002/0120	Conchostraca	Triglyptidae	Triglypta	Triglypta haifanggouensis	B
Dp002/0120	Conchostraca	Triglyptidae	Triglypta	Triglypta haifanggouensis	B
Dp002/0120	Conchostraca	Triglyptidae	Triglypta	Triglypta haifanggouensis	B
Dp002/0120	Conchostraca	Triglyptidae	Triglypta	Triglypta haifanggouensis	B
Dp002/0120	Conchostraca	Triglyptidae	Triglypta	Triglypta haifanggouensis	B
Dp002/0120	Conchostraca	Triglyptidae	Triglypta	Triglypta haifanggouensis	B
Dp002/0120	Conchostraca	Triglyptidae	Triglypta	Triglypta haifanggouensis	B
Dp002/0120	Conchostraca	Triglyptidae	Triglypta	Triglypta haifanggouensis	E
Dp002/0120	Conchostraca	Triglyptidae	Triglypta	Triglypta haifanggouensis	E
Dp002/0120	Conchostraca	Triglyptidae	Triglypta	Triglypta haifanggouensis	E
Dp002/0120	Conchostraca	Triglyptidae	Triglypta	Triglypta haifanggouensis	E
Dp002/0120	Conchostraca	Triglyptidae	Triglypta	Triglypta haifanggouensis	E
Dp002/0120	Conchostraca	Triglyptidae	Triglypta	Triglypta haifanggouensis	E
Dp002/0120	unknown	unknown	unknown	unknown	D
Dp002/0121	Conchostraca	Triglyptidae	Triglypta	Triglypta haifanggouensis	A
Dp002/0121	Conchostraca	Triglyptidae	Triglypta	Triglypta haifanggouensis	A
Dp002/0121	Conchostraca	Triglyptidae	Triglypta	Triglypta haifanggouensis	B
Dp002/0121	Conchostraca	Triglyptidae	Triglypta	Triglypta haifanggouensis	B
Dp002/0121	Conchostraca	Triglyptidae	Triglypta	Triglypta haifanggouensis	B
Dp002/0121	Conchostraca	Triglyptidae	Triglypta	Triglypta haifanggouensis	B
Dp002/0121	Conchostraca	Triglyptidae	Triglypta	Triglypta haifanggouensis	B
Dp002/0121	Conchostraca	Triglyptidae	Triglypta	Triglypta haifanggouensis	E
Dp002/0121	Conchostraca	Triglyptidae	Triglypta	Triglypta haifanggouensis	E
Dp002/0121	Conchostraca	Triglyptidae	Triglypta	Triglypta haifanggouensis	E
Dp002/0121	Conchostraca	Triglyptidae	Triglypta	Triglypta haifanggouensis	E
Dp002/0121	Conchostraca	Triglyptidae	Triglypta	Triglypta haifanggouensis	E
Dp002/0121	Conchostraca	Triglyptidae	Triglypta	Triglypta haifanggouensis	E
Dp002/0121	Conchostraca	Triglyptidae	Triglypta	Triglypta haifanggouensis	E
Dp002/0121	Conchostraca	Triglyptidae	Triglypta	Triglypta haifanggouensis	E
Dp002/0121	Conchostraca	Triglyptidae	Triglypta	Triglypta haifanggouensis	E
Dp002/0121	Conchostraca	Triglyptidae	Triglypta	Triglypta haifanggouensis	E
Dp002/0121	Hemiptera	Procercopidae	Anthoscytina	Anthoscytina perpetua	A
Dp002/0122	Diptera	Rhagionidae	Trichorhagio	Trichorhagio gregarius	A
Dp002/0123	unknown	unknown	unknown	unknown	E
Dp002/0124	Dermaptera	Protodiplayidae	unknown	unknown	A
Dp002/0125	Hemiptera	Corixidae	Yanliaocorixa	Yanliaocorixa chinensis	A
Dp002/0126	Diptera	Limoniidae	unknown	unknown	A
Dp002/0127	Diptera	Mesosciophilidae	Jurasciophila	Jurasciophila lepida	A
Dp002/0127	Hemiptera	Corixidae	Yanliaocorixa	Yanliaocorixa chinensis	A
Dp002/0127	Hemiptera	Corixidae	Yanliaocorixa	Yanliaocorixa chinensis	A
Dp002/0127	Hemiptera	Corixidae	Yanliaocorixa	Yanliaocorixa chinensis	B
Dp002/0127	Anostraca	Chirocephalidae	Chirocephalidae gen.	Chirocephalidae gen. sp1.	D
Dp002/0127	unknown	unknown	unknown	unknown	E
Dp002/0128	Anostraca	Chirocephalidae	Chirocephalidae gen.	Chirocephalidae gen. sp1.	D
Dp002/0129	Hemiptera	Corixidae	Yanliaocorixa	Yanliaocorixa chinensis	A
Dp002/0129	Hemiptera	Corixidae	Yanliaocorixa	Yanliaocorixa chinensis	A
Dp002/0129	Hemiptera	Corixidae	Yanliaocorixa	Yanliaocorixa chinensis	A
Dp002/0129	Hemiptera	Corixidae	Yanliaocorixa	Yanliaocorixa chinensis	A
Dp002/0129	Hemiptera	Corixidae	Yanliaocorixa	Yanliaocorixa chinensis	B
Dp002/0129	unknown	unknown	unknown	unknown	E
Dp002/0130	Neuroptera	unknown	unknown	unknown	D
Dp002/0130	Hemiptera	Corixidae	Yanliaocorixa	Yanliaocorixa chinensis	A
Dp002/0130	Hemiptera	Corixidae	Yanliaocorixa	Yanliaocorixa chinensis	A
Dp002/0130	Hemiptera	Corixidae	Yanliaocorixa	Yanliaocorixa chinensis	A
Dp002/0131	Hemiptera	Corixidae	Yanliaocorixa	Yanliaocorixa chinensis	B
Dp002/0131	Hemiptera	Corixidae	Yanliaocorixa	Yanliaocorixa chinensis	B
Dp002/0131	Diptera	Rhagionidae	Trichorhagio	unknown	A
Dp002/0132	Hemiptera	Corixidae	Yanliaocorixa	Yanliaocorixa chinensis	A
Dp002/0132	Hemiptera	Corixidae	Yanliaocorixa	Yanliaocorixa chinensis	A
Dp002/0132	Hemiptera	Corixidae	Yanliaocorixa	Yanliaocorixa chinensis	B
Dp002/0132	Hemiptera	Corixidae	Yanliaocorixa	Yanliaocorixa chinensis	B
Dp002/0132	Plecoptera	Pronemouridae	Pronemoura	Pronemoura peculiaris	A
Dp002/0133	Hemiptera	Corixidae	Yanliaocorixa	Yanliaocorixa chinensis	A
Dp002/0133	Hemiptera	Corixidae	Yanliaocorixa	Yanliaocorixa chinensis	A
Dp002/0133	Hemiptera	Corixidae	Yanliaocorixa	Yanliaocorixa chinensis	A
Dp002/0133	Hemiptera	Corixidae	Yanliaocorixa	Yanliaocorixa chinensis	A
Dp002/0133	Hemiptera	Corixidae	Yanliaocorixa	Yanliaocorixa chinensis	A
Dp002/0133	Hemiptera	Corixidae	Yanliaocorixa	Yanliaocorixa chinensis	A
Dp002/0133	Hemiptera	Corixidae	Yanliaocorixa	Yanliaocorixa chinensis	A
Dp002/0133	Hemiptera	Corixidae	Yanliaocorixa	Yanliaocorixa chinensis	A
Dp002/0133	Hemiptera	Corixidae	Yanliaocorixa	Yanliaocorixa chinensis	A
Dp002/0133	Hemiptera	Corixidae	Yanliaocorixa	Yanliaocorixa chinensis	A
Dp002/0133	Hemiptera	Corixidae	Yanliaocorixa	Yanliaocorixa chinensis	A
Dp002/0133	Hemiptera	Corixidae	Yanliaocorixa	Yanliaocorixa chinensis	A
Dp002/0133	Hemiptera	Corixidae	Yanliaocorixa	Yanliaocorixa chinensis	A
Dp002/0133	Hemiptera	Corixidae	Yanliaocorixa	Yanliaocorixa chinensis	B
Dp002/0133	Hemiptera	Corixidae	Yanliaocorixa	Yanliaocorixa chinensis	B
Dp002/0133	Hemiptera	Corixidae	Yanliaocorixa	Yanliaocorixa chinensis	B
Dp002/0133	Hemiptera	Corixidae	Yanliaocorixa	Yanliaocorixa chinensis	C
Dp002/0133	unknown	unknown	unknown	unknown	E
Dp002/0134	Hemiptera	Corixidae	Yanliaocorixa	Yanliaocorixa chinensis	A
Dp002/0134	Hemiptera	Corixidae	Yanliaocorixa	Yanliaocorixa chinensis	A
Dp002/0134	Hemiptera	Corixidae	Yanliaocorixa	Yanliaocorixa chinensis	A
Dp002/0134	Hemiptera	Corixidae	Yanliaocorixa	Yanliaocorixa chinensis	A
Dp002/0134	Hemiptera	Corixidae	Yanliaocorixa	Yanliaocorixa chinensis	A
Dp002/0134	Hemiptera	Corixidae	Yanliaocorixa	Yanliaocorixa chinensis	A
Dp002/0134	Hemiptera	Corixidae	Yanliaocorixa	Yanliaocorixa chinensis	A
Dp002/0134	Hemiptera	Corixidae	Yanliaocorixa	Yanliaocorixa chinensis	A
Dp002/0134	Hemiptera	Corixidae	Yanliaocorixa	Yanliaocorixa chinensis	A
Dp002/0134	Hemiptera	Corixidae	Yanliaocorixa	Yanliaocorixa chinensis	A
Dp002/0134	Hemiptera	Corixidae	Yanliaocorixa	Yanliaocorixa chinensis	B
Dp002/0134	Hemiptera	Corixidae	Yanliaocorixa	Yanliaocorixa chinensis	B
Dp002/0134	Hemiptera	Corixidae	Yanliaocorixa	Yanliaocorixa chinensis	B
Dp002/0134	Hemiptera	Corixidae	Yanliaocorixa	Yanliaocorixa chinensis	B
Dp002/0134	Hemiptera	Corixidae	Yanliaocorixa	Yanliaocorixa chinensis	B
Dp002/0134	Hemiptera	Corixidae	Yanliaocorixa	Yanliaocorixa chinensis	C
Dp002/0134	Hemiptera	Corixidae	Yanliaocorixa	Yanliaocorixa chinensis	C
Dp002/0134	Hemiptera	Corixidae	Yanliaocorixa	Yanliaocorixa chinensis	D
Dp002/0134	Hemiptera	Procercopidae	Anthoscytina	Anthoscytina perpetua	A
Dp002/0135	Diptera	unknown	unknown	unknown	D
Dp002/0136	Ephemeroptera(l)	Hexagenitidae(l)	Shantous(l)	Shantous lacustris(l)	B
Dp002/0136	Dermaptera	Dermapteridae	Jurassimedeola	Jurassimedeola orientalis	B
Dp002/0136	unknown	unknown	unknown	unknown	D
Dp002/0136	Hemiptera	Corixidae	Yanliaocorixa	Yanliaocorixa chinensis	D
Dp002/0136	Hemiptera	Corixidae	Yanliaocorixa	Yanliaocorixa chinensis	A
Dp002/0136	Hemiptera	Corixidae	Yanliaocorixa	Yanliaocorixa chinensis	A
Dp002/0136	Hemiptera	Corixidae	Yanliaocorixa	Yanliaocorixa chinensis	A
Dp002/0136	Hemiptera	Corixidae	Yanliaocorixa	Yanliaocorixa chinensis	A
Dp002/0136	Hemiptera	Corixidae	Yanliaocorixa	Yanliaocorixa chinensis	A
Dp002/0136	Hemiptera	Corixidae	Yanliaocorixa	Yanliaocorixa chinensis	A
Dp002/0136	Hemiptera	Corixidae	Yanliaocorixa	Yanliaocorixa chinensis	A
Dp002/0136	Hemiptera	Corixidae	Yanliaocorixa	Yanliaocorixa chinensis	A
Dp002/0136	Hemiptera	Corixidae	Yanliaocorixa	Yanliaocorixa chinensis	A
Dp002/0136	Hemiptera	Corixidae	Yanliaocorixa	Yanliaocorixa chinensis	A
Dp002/0136	Hemiptera	Corixidae	Yanliaocorixa	Yanliaocorixa chinensis	A
Dp002/0136	Hemiptera	Corixidae	Yanliaocorixa	Yanliaocorixa chinensis	A
Dp002/0136	Hemiptera	Corixidae	Yanliaocorixa	Yanliaocorixa chinensis	B
Dp002/0136	Hemiptera	Corixidae	Yanliaocorixa	Yanliaocorixa chinensis	B
Dp002/0136	Hemiptera	Corixidae	Yanliaocorixa	Yanliaocorixa chinensis	B
Dp002/0136	Hemiptera	Corixidae	Yanliaocorixa	Yanliaocorixa chinensis	B
Dp002/0136	Hemiptera	Corixidae	Yanliaocorixa	Yanliaocorixa chinensis	B
Dp002/0136	Hemiptera	Corixidae	Yanliaocorixa	Yanliaocorixa chinensis	B
Dp002/0136	Hemiptera	Corixidae	Yanliaocorixa	Yanliaocorixa chinensis	B
Dp002/0136	Hemiptera	Corixidae	Yanliaocorixa	Yanliaocorixa chinensis	B
Dp002/0136	Hemiptera	Corixidae	Yanliaocorixa	Yanliaocorixa chinensis	C
Dp002/0136	Hemiptera	Corixidae	Yanliaocorixa	Yanliaocorixa chinensis	C
Dp002/0136	Hemiptera	Corixidae	Yanliaocorixa	Yanliaocorixa chinensis	C
Dp002/0136	Hemiptera	Corixidae	Yanliaocorixa	Yanliaocorixa chinensis	D
Dp002/0137	Anostraca	Chirocephalidae	Chirocephalidae gen.	Chirocephalidae gen. sp1.	D
Dp002/0137	Ephemeroptera(l)	Siphlonuridae(l)	Mesobaetis(l)	Mesobaetis sibirica(l)	B
Dp002/0137	Ephemeroptera(l)	Siphlonuridae(l)	Mesobaetis(l)	Mesobaetis sibirica(l)	B
Dp002/0137	Ephemeroptera(l)	Hexagenitidae(l)	Shantous(l)	Shantous lacustris(l)	C
Dp002/0137	Hymenoptera	Praeaulacidae	Nevania	Nevania aspectabilis	C
Dp002/0137	Hemiptera	Procercopidae	Anthoscytina	Anthoscytina perpetua	D
Dp002/0137	Hemiptera	Corixidae	Yanliaocorixa	Yanliaocorixa chinensis	A
Dp002/0137	Hemiptera	Corixidae	Yanliaocorixa	Yanliaocorixa chinensis	A
Dp002/0137	Hemiptera	Corixidae	Yanliaocorixa	Yanliaocorixa chinensis	A
Dp002/0137	Hemiptera	Corixidae	Yanliaocorixa	Yanliaocorixa chinensis	A
Dp002/0137	Hemiptera	Corixidae	Yanliaocorixa	Yanliaocorixa chinensis	A
Dp002/0137	Hemiptera	Corixidae	Yanliaocorixa	Yanliaocorixa chinensis	A
Dp002/0137	Hemiptera	Corixidae	Yanliaocorixa	Yanliaocorixa chinensis	A
Dp002/0137	Hemiptera	Corixidae	Yanliaocorixa	Yanliaocorixa chinensis	A
Dp002/0137	Hemiptera	Corixidae	Yanliaocorixa	Yanliaocorixa chinensis	A
Dp002/0137	Hemiptera	Corixidae	Yanliaocorixa	Yanliaocorixa chinensis	A
Dp002/0137	Hemiptera	Corixidae	Yanliaocorixa	Yanliaocorixa chinensis	A
Dp002/0137	Hemiptera	Corixidae	Yanliaocorixa	Yanliaocorixa chinensis	A
Dp002/0137	Hemiptera	Corixidae	Yanliaocorixa	Yanliaocorixa chinensis	A
Dp002/0137	Hemiptera	Corixidae	Yanliaocorixa	Yanliaocorixa chinensis	A
Dp002/0137	Hemiptera	Corixidae	Yanliaocorixa	Yanliaocorixa chinensis	A
Dp002/0137	Hemiptera	Corixidae	Yanliaocorixa	Yanliaocorixa chinensis	A
Dp002/0137	Hemiptera	Corixidae	Yanliaocorixa	Yanliaocorixa chinensis	A
Dp002/0137	Hemiptera	Corixidae	Yanliaocorixa	Yanliaocorixa chinensis	B
Dp002/0137	Hemiptera	Corixidae	Yanliaocorixa	Yanliaocorixa chinensis	B
Dp002/0137	Hemiptera	Corixidae	Yanliaocorixa	Yanliaocorixa chinensis	B
Dp002/0137	Hemiptera	Corixidae	Yanliaocorixa	Yanliaocorixa chinensis	B
Dp002/0137	Hemiptera	Corixidae	Yanliaocorixa	Yanliaocorixa chinensis	B
Dp002/0137	Hemiptera	Corixidae	Yanliaocorixa	Yanliaocorixa chinensis	B
Dp002/0137	Hemiptera	Corixidae	Yanliaocorixa	Yanliaocorixa chinensis	B
Dp002/0137	Hemiptera	Corixidae	Yanliaocorixa	Yanliaocorixa chinensis	B
Dp002/0137	Hemiptera	Corixidae	Yanliaocorixa	Yanliaocorixa chinensis	B
Dp002/0137	Hemiptera	Corixidae	Yanliaocorixa	Yanliaocorixa chinensis	B
Dp002/0137	Hemiptera	Corixidae	Yanliaocorixa	Yanliaocorixa chinensis	B
Dp002/0137	Hemiptera	Corixidae	Yanliaocorixa	Yanliaocorixa chinensis	B
Dp002/0137	Hemiptera	Corixidae	Yanliaocorixa	Yanliaocorixa chinensis	B
Dp002/0137	Hemiptera	Corixidae	Yanliaocorixa	Yanliaocorixa chinensis	B
Dp002/0137	Hemiptera	Corixidae	Yanliaocorixa	Yanliaocorixa chinensis	B
Dp002/0137	Hemiptera	Corixidae	Yanliaocorixa	Yanliaocorixa chinensis	B
Dp002/0137	Hemiptera	Corixidae	Yanliaocorixa	Yanliaocorixa chinensis	C
Dp002/0137	Hemiptera	Corixidae	Yanliaocorixa	Yanliaocorixa chinensis	C
Dp002/0137	Hemiptera	Corixidae	Yanliaocorixa	Yanliaocorixa chinensis	C
Dp002/0137	Hemiptera	Corixidae	Yanliaocorixa	Yanliaocorixa chinensis	C
Dp002/0137	Hemiptera	Corixidae	Yanliaocorixa	Yanliaocorixa chinensis	C
Dp002/0137	Hemiptera	Corixidae	Yanliaocorixa	Yanliaocorixa chinensis	C
Dp002/0137	Hemiptera	Corixidae	Yanliaocorixa	Yanliaocorixa chinensis	C
Dp002/0137	Hemiptera	Corixidae	Yanliaocorixa	Yanliaocorixa chinensis	E
Dp002/0137	Hemiptera	Corixidae	Yanliaocorixa	Yanliaocorixa chinensis	E
Dp002/0137	Hemiptera	Corixidae	Yanliaocorixa	Yanliaocorixa chinensis	E
Dp002/0138	Hemiptera	Corixidae	Yanliaocorixa	Yanliaocorixa chinensis	E
Dp002/0138	Plecoptera	Pronemouridae	Pronemoura	Pronemoura minuta	A
Dp002/0139	unknown	unknown	unknown	unknown	D
Dp002/0140	unknown	unknown	unknown	unknown	D
Dp002/0141	Diptera	unknown	unknown	unknown	D
Dp002/0142	Hemiptera	Corixidae	Yanliaocorixa	Yanliaocorixa chinensis	B
Dp002/0142	Hemiptera	Corixidae	Yanliaocorixa	Yanliaocorixa chinensis	B
Dp002/0142	Hemiptera	Corixidae	Yanliaocorixa	Yanliaocorixa chinensis	B
Dp002/0143	Hemiptera	Corixidae	Yanliaocorixa	Yanliaocorixa chinensis	B
Dp002/0143	Hemiptera	Corixidae	Yanliaocorixa	Yanliaocorixa chinensis	C
Dp002/0143	Hemiptera	Corixidae	Yanliaocorixa	Yanliaocorixa chinensis	D
Dp002/0143	Neuroptera	Chrysopidae	Mesypochrysa	Mesypochrysa polyclada	A
Dp002/0144	Hemiptera	Corixidae	Yanliaocorixa	Yanliaocorixa chinensis	C
Dp002/0144	Hemiptera	Corixidae	Yanliaocorixa	Yanliaocorixa chinensis	C
Dp002/0144	Hemiptera	Corixidae	Yanliaocorixa	Yanliaocorixa chinensis	C
Dp002/0144	Hemiptera	Corixidae	Yanliaocorixa	Yanliaocorixa chinensis	E
Dp002/0145	unknown	unknown	unknown	unknown	D
Dp002/0146	unknown	unknown	unknown	unknown	D
Dp002/0146	unknown	unknown	unknown	unknown	E
Dp002/0147	unknown	unknown	unknown	unknown	D
Dp002/0148	Hemiptera	Corixidae	Yanliaocorixa	Yanliaocorixa chinensis	D
Dp002/0149	Diptera	Limoniidae	unknown	unknown	A
Dp002/0150	Conchostraca	Triglyptidae	Triglypta	Triglypta haifanggouensis	A
Dp002/0150	Conchostraca	Triglyptidae	Triglypta	Triglypta haifanggouensis	A
Dp002/0150	Conchostraca	Triglyptidae	Triglypta	Triglypta haifanggouensis	A
Dp002/0150	Conchostraca	Triglyptidae	Triglypta	Triglypta haifanggouensis	A
Dp002/0150	Conchostraca	Triglyptidae	Triglypta	Triglypta haifanggouensis	A
Dp002/0150	Conchostraca	Triglyptidae	Triglypta	Triglypta haifanggouensis	A
Dp002/0150	Conchostraca	Triglyptidae	Triglypta	Triglypta haifanggouensis	A
Dp002/0150	Conchostraca	Triglyptidae	Triglypta	Triglypta haifanggouensis	A
Dp002/0150	Conchostraca	Triglyptidae	Triglypta	Triglypta haifanggouensis	A
Dp002/0150	Conchostraca	Triglyptidae	Triglypta	Triglypta haifanggouensis	A
Dp002/0150	Conchostraca	Triglyptidae	Triglypta	Triglypta haifanggouensis	A
Dp002/0150	Conchostraca	Triglyptidae	Triglypta	Triglypta haifanggouensis	A
Dp002/0150	Conchostraca	Triglyptidae	Triglypta	Triglypta haifanggouensis	A
Dp002/0150	Conchostraca	Triglyptidae	Triglypta	Triglypta haifanggouensis	A
Dp002/0150	Conchostraca	Triglyptidae	Triglypta	Triglypta haifanggouensis	A
Dp002/0150	Conchostraca	Triglyptidae	Triglypta	Triglypta haifanggouensis	A
Dp002/0150	Conchostraca	Triglyptidae	Triglypta	Triglypta haifanggouensis	A
Dp002/0150	Conchostraca	Triglyptidae	Triglypta	Triglypta haifanggouensis	A
Dp002/0150	Conchostraca	Triglyptidae	Triglypta	Triglypta haifanggouensis	A
Dp002/0150	Conchostraca	Triglyptidae	Triglypta	Triglypta haifanggouensis	A
Dp002/0150	Conchostraca	Triglyptidae	Triglypta	Triglypta haifanggouensis	A
Dp002/0150	Conchostraca	Triglyptidae	Triglypta	Triglypta haifanggouensis	A
Dp002/0150	Conchostraca	Triglyptidae	Triglypta	Triglypta haifanggouensis	A
Dp002/0150	Conchostraca	Triglyptidae	Triglypta	Triglypta haifanggouensis	A
Dp002/0150	Conchostraca	Triglyptidae	Triglypta	Triglypta haifanggouensis	A
Dp002/0150	Conchostraca	Triglyptidae	Triglypta	Triglypta haifanggouensis	A
Dp002/0150	Conchostraca	Triglyptidae	Triglypta	Triglypta haifanggouensis	A
Dp002/0150	Conchostraca	Triglyptidae	Triglypta	Triglypta haifanggouensis	A
Dp002/0150	Conchostraca	Triglyptidae	Triglypta	Triglypta haifanggouensis	A
Dp002/0150	Conchostraca	Triglyptidae	Triglypta	Triglypta haifanggouensis	A
Dp002/0150	Conchostraca	Triglyptidae	Triglypta	Triglypta haifanggouensis	A
Dp002/0150	Conchostraca	Triglyptidae	Triglypta	Triglypta haifanggouensis	A
Dp002/0150	Conchostraca	Triglyptidae	Triglypta	Triglypta haifanggouensis	A
Dp002/0150	Conchostraca	Triglyptidae	Triglypta	Triglypta haifanggouensis	A
Dp002/0150	Conchostraca	Triglyptidae	Triglypta	Triglypta haifanggouensis	A
Dp002/0150	Conchostraca	Triglyptidae	Triglypta	Triglypta haifanggouensis	A
Dp002/0150	Conchostraca	Triglyptidae	Triglypta	Triglypta haifanggouensis	A
Dp002/0150	Conchostraca	Triglyptidae	Triglypta	Triglypta haifanggouensis	B
Dp002/0150	Conchostraca	Triglyptidae	Triglypta	Triglypta haifanggouensis	B
Dp002/0150	Conchostraca	Triglyptidae	Triglypta	Triglypta haifanggouensis	B
Dp002/0150	Conchostraca	Triglyptidae	Triglypta	Triglypta haifanggouensis	B
Dp002/0150	Conchostraca	Triglyptidae	Triglypta	Triglypta haifanggouensis	C
Dp002/0150	Conchostraca	Triglyptidae	Triglypta	Triglypta haifanggouensis	C
Dp002/0150	Conchostraca	Triglyptidae	Triglypta	Triglypta haifanggouensis	C
Dp002/0150	Conchostraca	Triglyptidae	Triglypta	Triglypta haifanggouensis	D
Dp002/0150	Conchostraca	Triglyptidae	Triglypta	Triglypta haifanggouensis	D
Dp002/0150	Conchostraca	Triglyptidae	Triglypta	Triglypta haifanggouensis	D
Dp002/0150	Conchostraca	Triglyptidae	Triglypta	Triglypta haifanggouensis	D
Dp002/0150	Conchostraca	Triglyptidae	Triglypta	Triglypta haifanggouensis	D
Dp002/0150	unknown	unknown	unknown	unknown	E
Dp002/0151	Conchostraca	Triglyptidae	Triglypta	Triglypta haifanggouensis	A
Dp002/0151	Conchostraca	Triglyptidae	Triglypta	Triglypta haifanggouensis	A
Dp002/0151	Conchostraca	Triglyptidae	Triglypta	Triglypta haifanggouensis	A
Dp002/0151	Conchostraca	Triglyptidae	Triglypta	Triglypta haifanggouensis	A
Dp002/0151	Conchostraca	Triglyptidae	Triglypta	Triglypta haifanggouensis	A
Dp002/0151	Conchostraca	Triglyptidae	Triglypta	Triglypta haifanggouensis	A
Dp002/0151	Conchostraca	Triglyptidae	Triglypta	Triglypta haifanggouensis	A
Dp002/0151	Conchostraca	Triglyptidae	Triglypta	Triglypta haifanggouensis	A
Dp002/0151	Conchostraca	Triglyptidae	Triglypta	Triglypta haifanggouensis	A
Dp002/0151	Conchostraca	Triglyptidae	Triglypta	Triglypta haifanggouensis	A
Dp002/0151	Conchostraca	Triglyptidae	Triglypta	Triglypta haifanggouensis	A
Dp002/0151	Conchostraca	Triglyptidae	Triglypta	Triglypta haifanggouensis	A
Dp002/0151	Conchostraca	Triglyptidae	Triglypta	Triglypta haifanggouensis	A
Dp002/0151	Conchostraca	Triglyptidae	Triglypta	Triglypta haifanggouensis	A
Dp002/0151	Conchostraca	Triglyptidae	Triglypta	Triglypta haifanggouensis	A
Dp002/0151	Conchostraca	Triglyptidae	Triglypta	Triglypta haifanggouensis	A
Dp002/0151	Conchostraca	Triglyptidae	Triglypta	Triglypta haifanggouensis	A
Dp002/0151	Conchostraca	Triglyptidae	Triglypta	Triglypta haifanggouensis	A
Dp002/0151	Conchostraca	Triglyptidae	Triglypta	Triglypta haifanggouensis	A
Dp002/0151	Conchostraca	Triglyptidae	Triglypta	Triglypta haifanggouensis	A
Dp002/0151	Conchostraca	Triglyptidae	Triglypta	Triglypta haifanggouensis	A
Dp002/0151	Conchostraca	Triglyptidae	Triglypta	Triglypta haifanggouensis	A
Dp002/0151	Conchostraca	Triglyptidae	Triglypta	Triglypta haifanggouensis	A
Dp002/0151	Conchostraca	Triglyptidae	Triglypta	Triglypta haifanggouensis	A
Dp002/0151	Conchostraca	Triglyptidae	Triglypta	Triglypta haifanggouensis	A
Dp002/0151	Conchostraca	Triglyptidae	Triglypta	Triglypta haifanggouensis	A
Dp002/0151	Conchostraca	Triglyptidae	Triglypta	Triglypta haifanggouensis	A
Dp002/0151	Conchostraca	Triglyptidae	Triglypta	Triglypta haifanggouensis	A
Dp002/0151	Conchostraca	Triglyptidae	Triglypta	Triglypta haifanggouensis	A
Dp002/0151	Conchostraca	Triglyptidae	Triglypta	Triglypta haifanggouensis	A
Dp002/0151	Conchostraca	Triglyptidae	Triglypta	Triglypta haifanggouensis	A
Dp002/0151	Conchostraca	Triglyptidae	Triglypta	Triglypta haifanggouensis	A
Dp002/0151	Conchostraca	Triglyptidae	Triglypta	Triglypta haifanggouensis	A
Dp002/0151	Conchostraca	Triglyptidae	Triglypta	Triglypta haifanggouensis	A
Dp002/0151	Conchostraca	Triglyptidae	Triglypta	Triglypta haifanggouensis	A
Dp002/0151	Conchostraca	Triglyptidae	Triglypta	Triglypta haifanggouensis	A
Dp002/0151	Conchostraca	Triglyptidae	Triglypta	Triglypta haifanggouensis	A
Dp002/0151	Conchostraca	Triglyptidae	Triglypta	Triglypta haifanggouensis	A
Dp002/0151	Conchostraca	Triglyptidae	Triglypta	Triglypta haifanggouensis	A
Dp002/0151	Conchostraca	Triglyptidae	Triglypta	Triglypta haifanggouensis	A
Dp002/0151	Conchostraca	Triglyptidae	Triglypta	Triglypta haifanggouensis	A
Dp002/0151	Conchostraca	Triglyptidae	Triglypta	Triglypta haifanggouensis	A
Dp002/0151	Conchostraca	Triglyptidae	Triglypta	Triglypta haifanggouensis	A
Dp002/0151	Conchostraca	Triglyptidae	Triglypta	Triglypta haifanggouensis	A
Dp002/0151	Conchostraca	Triglyptidae	Triglypta	Triglypta haifanggouensis	A
Dp002/0151	Conchostraca	Triglyptidae	Triglypta	Triglypta haifanggouensis	A
Dp002/0151	Conchostraca	Triglyptidae	Triglypta	Triglypta haifanggouensis	A
Dp002/0151	Conchostraca	Triglyptidae	Triglypta	Triglypta haifanggouensis	B
Dp002/0151	Conchostraca	Triglyptidae	Triglypta	Triglypta haifanggouensis	B
Dp002/0151	Conchostraca	Triglyptidae	Triglypta	Triglypta haifanggouensis	B
Dp002/0151	Conchostraca	Triglyptidae	Triglypta	Triglypta haifanggouensis	B
Dp002/0151	Conchostraca	Triglyptidae	Triglypta	Triglypta haifanggouensis	B
Dp002/0151	Conchostraca	Triglyptidae	Triglypta	Triglypta haifanggouensis	B
Dp002/0151	Conchostraca	Triglyptidae	Triglypta	Triglypta haifanggouensis	B
Dp002/0151	Conchostraca	Triglyptidae	Triglypta	Triglypta haifanggouensis	B
Dp002/0151	Conchostraca	Triglyptidae	Triglypta	Triglypta haifanggouensis	B
Dp002/0151	Conchostraca	Triglyptidae	Triglypta	Triglypta haifanggouensis	B
Dp002/0151	Conchostraca	Triglyptidae	Triglypta	Triglypta haifanggouensis	B
Dp002/0151	Conchostraca	Triglyptidae	Triglypta	Triglypta haifanggouensis	B
Dp002/0151	Conchostraca	Triglyptidae	Triglypta	Triglypta haifanggouensis	B
Dp002/0151	Conchostraca	Triglyptidae	Triglypta	Triglypta haifanggouensis	B
Dp002/0152	Conchostraca	Triglyptidae	Triglypta	Triglypta haifanggouensis	B
Dp002/0152	Conchostraca	Triglyptidae	Triglypta	Triglypta haifanggouensis	B
Dp002/0152	Conchostraca	Triglyptidae	Triglypta	Triglypta haifanggouensis	B
Dp002/0152	Conchostraca	Triglyptidae	Triglypta	Triglypta haifanggouensis	B
Dp002/0152	Conchostraca	Triglyptidae	Triglypta	Triglypta haifanggouensis	B
Dp002/0152	Conchostraca	Triglyptidae	Triglypta	Triglypta haifanggouensis	B
Dp002/0152	Conchostraca	Triglyptidae	Triglypta	Triglypta haifanggouensis	B
Dp002/0152	Conchostraca	Triglyptidae	Triglypta	Triglypta haifanggouensis	C
Dp002/0152	Conchostraca	Triglyptidae	Triglypta	Triglypta haifanggouensis	C
Dp002/0152	Conchostraca	Triglyptidae	Triglypta	Triglypta haifanggouensis	C
Dp002/0152	Conchostraca	Triglyptidae	Triglypta	Triglypta haifanggouensis	C
Dp002/0152	Conchostraca	Triglyptidae	Triglypta	Triglypta haifanggouensis	C
Dp002/0152	Conchostraca	Triglyptidae	Triglypta	Triglypta haifanggouensis	C
Dp002/0152	Conchostraca	Triglyptidae	Triglypta	Triglypta haifanggouensis	C
Dp002/0152	Conchostraca	Triglyptidae	Triglypta	Triglypta haifanggouensis	C
Dp002/0152	Conchostraca	Triglyptidae	Triglypta	Triglypta haifanggouensis	C
Dp002/0152	Conchostraca	Triglyptidae	Triglypta	Triglypta haifanggouensis	C
Dp002/0152	Conchostraca	Triglyptidae	Triglypta	Triglypta haifanggouensis	C
Dp002/0152	Conchostraca	Triglyptidae	Triglypta	Triglypta haifanggouensis	C
Dp002/0152	Conchostraca	Triglyptidae	Triglypta	Triglypta haifanggouensis	C
Dp002/0152	Conchostraca	Triglyptidae	Triglypta	Triglypta haifanggouensis	C
Dp002/0152	Conchostraca	Triglyptidae	Triglypta	Triglypta haifanggouensis	C
Dp002/0152	Conchostraca	Triglyptidae	Triglypta	Triglypta haifanggouensis	C
Dp002/0152	Conchostraca	Triglyptidae	Triglypta	Triglypta haifanggouensis	C
Dp002/0152	Conchostraca	Triglyptidae	Triglypta	Triglypta haifanggouensis	C
Dp002/0152	Conchostraca	Triglyptidae	Triglypta	Triglypta haifanggouensis	C
Dp002/0152	Conchostraca	Triglyptidae	Triglypta	Triglypta haifanggouensis	D
Dp002/0152	Conchostraca	Triglyptidae	Triglypta	Triglypta haifanggouensis	D
Dp002/0152	Conchostraca	Triglyptidae	Triglypta	Triglypta haifanggouensis	D
Dp002/0153	Conchostraca	Triglyptidae	Triglypta	Triglypta haifanggouensis	D
Dp002/0153	Conchostraca	Triglyptidae	Triglypta	Triglypta haifanggouensis	D
Dp002/0153	Conchostraca	Triglyptidae	Triglypta	Triglypta haifanggouensis	D
Dp002/0153	Conchostraca	Triglyptidae	Triglypta	Triglypta haifanggouensis	D
Dp002/0153	Conchostraca	Triglyptidae	Triglypta	Triglypta haifanggouensis	D
Dp002/0153	Conchostraca	Triglyptidae	Triglypta	Triglypta haifanggouensis	D
Dp002/0153	Conchostraca	Triglyptidae	Triglypta	Triglypta haifanggouensis	D
Dp002/0153	Conchostraca	Triglyptidae	Triglypta	Triglypta haifanggouensis	D
Dp002/0153	Conchostraca	Triglyptidae	Triglypta	Triglypta haifanggouensis	D
Dp002/0153	Conchostraca	Triglyptidae	Triglypta	Triglypta haifanggouensis	D
Dp002/0153	Conchostraca	Triglyptidae	Triglypta	Triglypta haifanggouensis	D
Dp002/0153	Conchostraca	Triglyptidae	Triglypta	Triglypta haifanggouensis	D
Dp002/0153	Conchostraca	Triglyptidae	Triglypta	Triglypta haifanggouensis	D
Dp002/0153	Conchostraca	Triglyptidae	Triglypta	Triglypta haifanggouensis	D
Dp002/0153	Conchostraca	Triglyptidae	Triglypta	Triglypta haifanggouensis	D
Dp002/0153	Conchostraca	Triglyptidae	Triglypta	Triglypta haifanggouensis	D
Dp002/0153	Conchostraca	Triglyptidae	Triglypta	Triglypta haifanggouensis	D
Dp002/0153	Conchostraca	Triglyptidae	Triglypta	Triglypta haifanggouensis	D
Dp002/0153	Conchostraca	Triglyptidae	Triglypta	Triglypta haifanggouensis	D
Dp002/0153	Conchostraca	Triglyptidae	Triglypta	Triglypta haifanggouensis	D
Dp002/0154	Conchostraca	Triglyptidae	Triglypta	Triglypta haifanggouensis	D
Dp002/0154	Conchostraca	Triglyptidae	Triglypta	Triglypta haifanggouensis	E
Dp002/0154	Conchostraca	Triglyptidae	Triglypta	Triglypta haifanggouensis	E
Dp002/0154	Conchostraca	Triglyptidae	Triglypta	Triglypta haifanggouensis	E
Dp002/0154	Conchostraca	Triglyptidae	Triglypta	Triglypta haifanggouensis	E
Dp002/0154	Conchostraca	Triglyptidae	Triglypta	Triglypta haifanggouensis	E
Dp002/0154	Conchostraca	Triglyptidae	Triglypta	Triglypta haifanggouensis	E
Dp002/0154	Conchostraca	Triglyptidae	Triglypta	Triglypta haifanggouensis	E
Dp002/0154	Conchostraca	Triglyptidae	Triglypta	Triglypta haifanggouensis	E
Dp002/0154	Conchostraca	Triglyptidae	Triglypta	Triglypta haifanggouensis	E
Dp002/0154	Conchostraca	Triglyptidae	Triglypta	Triglypta haifanggouensis	E
Dp002/0154	Conchostraca	Triglyptidae	Triglypta	Triglypta haifanggouensis	E
Dp002/0154	Conchostraca	Triglyptidae	Triglypta	Triglypta haifanggouensis	E
Dp002/0154	unknown	unknown	unknown	unknown	E
Dp002/0154	unknown	unknown	unknown	unknown	E
Dp002/0155	Conchostraca	Triglyptidae	Triglypta	Triglypta haifanggouensis	A
Dp002/0155	Conchostraca	Triglyptidae	Triglypta	Triglypta haifanggouensis	A
Dp002/0155	Conchostraca	Triglyptidae	Triglypta	Triglypta haifanggouensis	A
Dp002/0155	Conchostraca	Triglyptidae	Triglypta	Triglypta haifanggouensis	A
Dp002/0155	Conchostraca	Triglyptidae	Triglypta	Triglypta haifanggouensis	A
Dp002/0155	Conchostraca	Triglyptidae	Triglypta	Triglypta haifanggouensis	A
Dp002/0155	Conchostraca	Triglyptidae	Triglypta	Triglypta haifanggouensis	A
Dp002/0155	Conchostraca	Triglyptidae	Triglypta	Triglypta haifanggouensis	A
Dp002/0155	Conchostraca	Triglyptidae	Triglypta	Triglypta haifanggouensis	A
Dp002/0155	Conchostraca	Triglyptidae	Triglypta	Triglypta haifanggouensis	A
Dp002/0155	Conchostraca	Triglyptidae	Triglypta	Triglypta haifanggouensis	A
Dp002/0155	Conchostraca	Triglyptidae	Triglypta	Triglypta haifanggouensis	A
Dp002/0155	Conchostraca	Triglyptidae	Triglypta	Triglypta haifanggouensis	A
Dp002/0155	Conchostraca	Triglyptidae	Triglypta	Triglypta haifanggouensis	A
Dp002/0155	Conchostraca	Triglyptidae	Triglypta	Triglypta haifanggouensis	A
Dp002/0155	Conchostraca	Triglyptidae	Triglypta	Triglypta haifanggouensis	A
Dp002/0155	Conchostraca	Triglyptidae	Triglypta	Triglypta haifanggouensis	A
Dp002/0155	Conchostraca	Triglyptidae	Triglypta	Triglypta haifanggouensis	A
Dp002/0155	Conchostraca	Triglyptidae	Triglypta	Triglypta haifanggouensis	A
Dp002/0155	Conchostraca	Triglyptidae	Triglypta	Triglypta haifanggouensis	A
Dp002/0155	Conchostraca	Triglyptidae	Triglypta	Triglypta haifanggouensis	A
Dp002/0155	Conchostraca	Triglyptidae	Triglypta	Triglypta haifanggouensis	A
Dp002/0155	Conchostraca	Triglyptidae	Triglypta	Triglypta haifanggouensis	A
Dp002/0155	Conchostraca	Triglyptidae	Triglypta	Triglypta haifanggouensis	B
Dp002/0155	Conchostraca	Triglyptidae	Triglypta	Triglypta haifanggouensis	B
Dp002/0155	Conchostraca	Triglyptidae	Triglypta	Triglypta haifanggouensis	B
Dp002/0155	Conchostraca	Triglyptidae	Triglypta	Triglypta haifanggouensis	B
Dp002/0155	Conchostraca	Triglyptidae	Triglypta	Triglypta haifanggouensis	B
Dp002/0155	Conchostraca	Triglyptidae	Triglypta	Triglypta haifanggouensis	D
Dp002/0155	Conchostraca	Triglyptidae	Triglypta	Triglypta haifanggouensis	D
Dp002/0155	Conchostraca	Triglyptidae	Triglypta	Triglypta haifanggouensis	D
Dp002/0155	Conchostraca	Triglyptidae	Triglypta	Triglypta haifanggouensis	D
Dp002/0155	Conchostraca	Triglyptidae	Triglypta	Triglypta haifanggouensis	D
Dp002/0155	Conchostraca	Triglyptidae	Triglypta	Triglypta haifanggouensis	D
Dp002/0155	Conchostraca	Triglyptidae	Triglypta	Triglypta haifanggouensis	D
Dp002/0155	Conchostraca	Triglyptidae	Triglypta	Triglypta haifanggouensis	D
Dp002/0155	Conchostraca	Triglyptidae	Triglypta	Triglypta haifanggouensis	D
Dp002/0156	Ephemeroptera(l)	Hexagenitidae(l)	Shantous(l)	Shantous lacustris(l)	D
Dp002/0156	Ephemeroptera(l)	Hexagenitidae(l)	Shantous(l)	Shantous lacustris(l)	A
Dp002/0157	Conchostraca	Triglyptidae	Triglypta	Triglypta haifanggouensis	A
Dp002/0157	Conchostraca	Triglyptidae	Triglypta	Triglypta haifanggouensis	A
Dp002/0157	Conchostraca	Triglyptidae	Triglypta	Triglypta haifanggouensis	A
Dp002/0157	Conchostraca	Triglyptidae	Triglypta	Triglypta haifanggouensis	A
Dp002/0157	Conchostraca	Triglyptidae	Triglypta	Triglypta haifanggouensis	A
Dp002/0157	Conchostraca	Triglyptidae	Triglypta	Triglypta haifanggouensis	B
Dp002/0157	Conchostraca	Triglyptidae	Triglypta	Triglypta haifanggouensis	B
Dp002/0157	Conchostraca	Triglyptidae	Triglypta	Triglypta haifanggouensis	B
Dp002/0157	Conchostraca	Triglyptidae	Triglypta	Triglypta haifanggouensis	C
Dp002/0157	Conchostraca	Triglyptidae	Triglypta	Triglypta haifanggouensis	C
Dp002/0157	Conchostraca	Triglyptidae	Triglypta	Triglypta haifanggouensis	C
Dp002/0157	Conchostraca	Triglyptidae	Triglypta	Triglypta haifanggouensis	C
Dp002/0157	Conchostraca	Triglyptidae	Triglypta	Triglypta haifanggouensis	D
Dp002/0157	Conchostraca	Triglyptidae	Triglypta	Triglypta haifanggouensis	D
Dp002/0157	Conchostraca	Triglyptidae	Triglypta	Triglypta haifanggouensis	D
Dp002/0157	Grylloblattodea	Juraperlidae	Juraperla	Juraperla daohugouensis	E
Dp002/0157	unknown	unknown	unknown	unknown	D
Dp002/0157	unknown	unknown	unknown	unknown	E
Dp002/0158	Conchostraca	Triglyptidae	Triglypta	Triglypta haifanggouensis	A
Dp002/0158	Conchostraca	Triglyptidae	Triglypta	Triglypta haifanggouensis	A
Dp002/0158	Conchostraca	Triglyptidae	Triglypta	Triglypta haifanggouensis	A
Dp002/0158	Conchostraca	Triglyptidae	Triglypta	Triglypta haifanggouensis	A
Dp002/0158	Conchostraca	Triglyptidae	Triglypta	Triglypta haifanggouensis	A
Dp002/0158	Conchostraca	Triglyptidae	Triglypta	Triglypta haifanggouensis	A
Dp002/0158	Conchostraca	Triglyptidae	Triglypta	Triglypta haifanggouensis	B
Dp002/0158	Conchostraca	Triglyptidae	Triglypta	Triglypta haifanggouensis	B
Dp002/0158	Conchostraca	Triglyptidae	Triglypta	Triglypta haifanggouensis	B
Dp002/0158	Conchostraca	Triglyptidae	Triglypta	Triglypta haifanggouensis	D
Dp002/0158	Conchostraca	Triglyptidae	Triglypta	Triglypta haifanggouensis	D
Dp002/0158	Conchostraca	Triglyptidae	Triglypta	Triglypta haifanggouensis	D
Dp002/0158	Conchostraca	Triglyptidae	Triglypta	Triglypta haifanggouensis	D
Dp002/0158	Conchostraca	Triglyptidae	Triglypta	Triglypta haifanggouensis	D
Dp002/0158	Mecoptera	Nannochoristidae	Itaphlebia	unknown	B
Dp002/0158	Conchostraca	Triglyptidae	Triglypta	Triglypta haifanggouensis	A
Dp002/0158	Conchostraca	Triglyptidae	Triglypta	Triglypta haifanggouensis	A
Dp002/0158	Conchostraca	Triglyptidae	Triglypta	Triglypta haifanggouensis	A
Dp002/0158	Conchostraca	Triglyptidae	Triglypta	Triglypta haifanggouensis	A
Dp002/0158	Conchostraca	Triglyptidae	Triglypta	Triglypta haifanggouensis	B
Dp002/0158	Conchostraca	Triglyptidae	Triglypta	Triglypta haifanggouensis	B
Dp002/0158	Conchostraca	Triglyptidae	Triglypta	Triglypta haifanggouensis	E
Dp002/0158	Conchostraca	Triglyptidae	Triglypta	Triglypta haifanggouensis	E
Dp002/0158	Ephemeroptera(l)	unknown	unknown	unknown	E
Dp002/0159	Grylloblattodea	Bajanzhargalanidae	unknown	unknown	C
Dp002/0160	Hemiptera	Pachymeridiidae	unknown	unknown	B
Dp002/0160	Conchostraca	Triglyptidae	Triglypta	Triglypta haifanggouensis	A
Dp002/0160	Conchostraca	Triglyptidae	Triglypta	Triglypta haifanggouensis	A
Dp002/0160	Conchostraca	Triglyptidae	Triglypta	Triglypta haifanggouensis	A
Dp002/0160	Conchostraca	Triglyptidae	Triglypta	Triglypta haifanggouensis	A
Dp002/0160	Conchostraca	Triglyptidae	Triglypta	Triglypta haifanggouensis	A
Dp002/0160	Conchostraca	Triglyptidae	Triglypta	Triglypta haifanggouensis	A
Dp002/0160	Conchostraca	Triglyptidae	Triglypta	Triglypta haifanggouensis	A
Dp002/0160	Conchostraca	Triglyptidae	Triglypta	Triglypta haifanggouensis	A
Dp002/0160	Conchostraca	Triglyptidae	Triglypta	Triglypta haifanggouensis	A
Dp002/0160	Conchostraca	Triglyptidae	Triglypta	Triglypta haifanggouensis	A
Dp002/0160	Conchostraca	Triglyptidae	Triglypta	Triglypta haifanggouensis	A
Dp002/0160	Conchostraca	Triglyptidae	Triglypta	Triglypta haifanggouensis	A
Dp002/0160	Conchostraca	Triglyptidae	Triglypta	Triglypta haifanggouensis	A
Dp002/0160	Conchostraca	Triglyptidae	Triglypta	Triglypta haifanggouensis	A
Dp002/0160	Conchostraca	Triglyptidae	Triglypta	Triglypta haifanggouensis	A
Dp002/0160	Conchostraca	Triglyptidae	Triglypta	Triglypta haifanggouensis	A
Dp002/0160	Conchostraca	Triglyptidae	Triglypta	Triglypta haifanggouensis	A
Dp002/0160	Conchostraca	Triglyptidae	Triglypta	Triglypta haifanggouensis	A
Dp002/0160	Conchostraca	Triglyptidae	Triglypta	Triglypta haifanggouensis	A
Dp002/0160	Conchostraca	Triglyptidae	Triglypta	Triglypta haifanggouensis	A
Dp002/0160	Conchostraca	Triglyptidae	Triglypta	Triglypta haifanggouensis	A
Dp002/0160	Conchostraca	Triglyptidae	Triglypta	Triglypta haifanggouensis	A
Dp002/0161	Conchostraca	Triglyptidae	Triglypta	Triglypta haifanggouensis	A
Dp002/0161	Conchostraca	Triglyptidae	Triglypta	Triglypta haifanggouensis	A
Dp002/0161	Conchostraca	Triglyptidae	Triglypta	Triglypta haifanggouensis	A
Dp002/0161	Conchostraca	Triglyptidae	Triglypta	Triglypta haifanggouensis	A
Dp002/0161	Conchostraca	Triglyptidae	Triglypta	Triglypta haifanggouensis	A
Dp002/0161	Conchostraca	Triglyptidae	Triglypta	Triglypta haifanggouensis	A
Dp002/0161	Conchostraca	Triglyptidae	Triglypta	Triglypta haifanggouensis	A
Dp002/0161	Conchostraca	Triglyptidae	Triglypta	Triglypta haifanggouensis	A
Dp002/0161	Conchostraca	Triglyptidae	Triglypta	Triglypta haifanggouensis	A
Dp002/0161	Conchostraca	Triglyptidae	Triglypta	Triglypta haifanggouensis	A
Dp002/0161	Conchostraca	Triglyptidae	Triglypta	Triglypta haifanggouensis	A
Dp002/0161	Conchostraca	Triglyptidae	Triglypta	Triglypta haifanggouensis	A
Dp002/0161	Conchostraca	Triglyptidae	Triglypta	Triglypta haifanggouensis	A
Dp002/0161	Conchostraca	Triglyptidae	Triglypta	Triglypta haifanggouensis	A
Dp002/0161	Conchostraca	Triglyptidae	Triglypta	Triglypta haifanggouensis	A
Dp002/0161	Conchostraca	Triglyptidae	Triglypta	Triglypta haifanggouensis	A
Dp002/0161	Conchostraca	Triglyptidae	Triglypta	Triglypta haifanggouensis	A
Dp002/0161	Conchostraca	Triglyptidae	Triglypta	Triglypta haifanggouensis	A
Dp002/0161	Conchostraca	Triglyptidae	Triglypta	Triglypta haifanggouensis	A
Dp002/0161	Conchostraca	Triglyptidae	Triglypta	Triglypta haifanggouensis	A
Dp002/0161	Conchostraca	Triglyptidae	Triglypta	Triglypta haifanggouensis	A
Dp002/0162	Conchostraca	Triglyptidae	Triglypta	Triglypta haifanggouensis	A
Dp002/0162	Conchostraca	Triglyptidae	Triglypta	Triglypta haifanggouensis	A
Dp002/0162	Conchostraca	Triglyptidae	Triglypta	Triglypta haifanggouensis	A
Dp002/0162	Conchostraca	Triglyptidae	Triglypta	Triglypta haifanggouensis	A
Dp002/0162	Conchostraca	Triglyptidae	Triglypta	Triglypta haifanggouensis	A
Dp002/0162	Conchostraca	Triglyptidae	Triglypta	Triglypta haifanggouensis	A
Dp002/0162	Conchostraca	Triglyptidae	Triglypta	Triglypta haifanggouensis	A
Dp002/0162	Conchostraca	Triglyptidae	Triglypta	Triglypta haifanggouensis	A
Dp002/0162	Conchostraca	Triglyptidae	Triglypta	Triglypta haifanggouensis	A
Dp002/0162	Conchostraca	Triglyptidae	Triglypta	Triglypta haifanggouensis	A
Dp002/0162	Conchostraca	Triglyptidae	Triglypta	Triglypta haifanggouensis	A
Dp002/0162	Conchostraca	Triglyptidae	Triglypta	Triglypta haifanggouensis	A
Dp002/0162	Conchostraca	Triglyptidae	Triglypta	Triglypta haifanggouensis	A
Dp002/0162	Conchostraca	Triglyptidae	Triglypta	Triglypta haifanggouensis	A
Dp002/0162	Conchostraca	Triglyptidae	Triglypta	Triglypta haifanggouensis	A
Dp002/0162	Conchostraca	Triglyptidae	Triglypta	Triglypta haifanggouensis	A
Dp002/0162	Conchostraca	Triglyptidae	Triglypta	Triglypta haifanggouensis	A
Dp002/0162	Conchostraca	Triglyptidae	Triglypta	Triglypta haifanggouensis	A
Dp002/0162	Conchostraca	Triglyptidae	Triglypta	Triglypta haifanggouensis	A
Dp002/0162	Conchostraca	Triglyptidae	Triglypta	Triglypta haifanggouensis	A
Dp002/0162	Conchostraca	Triglyptidae	Triglypta	Triglypta haifanggouensis	A
Dp002/0162	Conchostraca	Triglyptidae	Triglypta	Triglypta haifanggouensis	A
Dp002/0162	Conchostraca	Triglyptidae	Triglypta	Triglypta haifanggouensis	A
Dp002/0162	Conchostraca	Triglyptidae	Triglypta	Triglypta haifanggouensis	A
Dp002/0162	Conchostraca	Triglyptidae	Triglypta	Triglypta haifanggouensis	A
Dp002/0162	Conchostraca	Triglyptidae	Triglypta	Triglypta haifanggouensis	A
Dp002/0162	Conchostraca	Triglyptidae	Triglypta	Triglypta haifanggouensis	A
Dp002/0162	Conchostraca	Triglyptidae	Triglypta	Triglypta haifanggouensis	A
Dp002/0162	Conchostraca	Triglyptidae	Triglypta	Triglypta haifanggouensis	A
Dp002/0162	Conchostraca	Triglyptidae	Triglypta	Triglypta haifanggouensis	A
Dp002/0162	Conchostraca	Triglyptidae	Triglypta	Triglypta haifanggouensis	A
Dp002/0162	Conchostraca	Triglyptidae	Triglypta	Triglypta haifanggouensis	A
Dp002/0162	Conchostraca	Triglyptidae	Triglypta	Triglypta haifanggouensis	A
Dp002/0162	Conchostraca	Triglyptidae	Triglypta	Triglypta haifanggouensis	A
Dp002/0162	Conchostraca	Triglyptidae	Triglypta	Triglypta haifanggouensis	A
Dp002/0162	Conchostraca	Triglyptidae	Triglypta	Triglypta haifanggouensis	A
Dp002/0162	Conchostraca	Triglyptidae	Triglypta	Triglypta haifanggouensis	A
Dp002/0162	Conchostraca	Triglyptidae	Triglypta	Triglypta haifanggouensis	A
Dp002/0163	Conchostraca	Triglyptidae	Triglypta	Triglypta haifanggouensis	A
Dp002/0163	Conchostraca	Triglyptidae	Triglypta	Triglypta haifanggouensis	A
Dp002/0163	Conchostraca	Triglyptidae	Triglypta	Triglypta haifanggouensis	A
Dp002/0163	Conchostraca	Triglyptidae	Triglypta	Triglypta haifanggouensis	A
Dp002/0163	Conchostraca	Triglyptidae	Triglypta	Triglypta haifanggouensis	A
Dp002/0163	Conchostraca	Triglyptidae	Triglypta	Triglypta haifanggouensis	A
Dp002/0163	Conchostraca	Triglyptidae	Triglypta	Triglypta haifanggouensis	A
Dp002/0163	Conchostraca	Triglyptidae	Triglypta	Triglypta haifanggouensis	A
Dp002/0163	Conchostraca	Triglyptidae	Triglypta	Triglypta haifanggouensis	A
Dp002/0163	Conchostraca	Triglyptidae	Triglypta	Triglypta haifanggouensis	A
Dp002/0163	Conchostraca	Triglyptidae	Triglypta	Triglypta haifanggouensis	A
Dp002/0163	Conchostraca	Triglyptidae	Triglypta	Triglypta haifanggouensis	A
Dp002/0163	Conchostraca	Triglyptidae	Triglypta	Triglypta haifanggouensis	A
Dp002/0163	Conchostraca	Triglyptidae	Triglypta	Triglypta haifanggouensis	A
Dp002/0163	Conchostraca	Triglyptidae	Triglypta	Triglypta haifanggouensis	A
Dp002/0163	Conchostraca	Triglyptidae	Triglypta	Triglypta haifanggouensis	A
Dp002/0163	Conchostraca	Triglyptidae	Triglypta	Triglypta haifanggouensis	A
Dp002/0163	Conchostraca	Triglyptidae	Triglypta	Triglypta haifanggouensis	A
Dp002/0163	Conchostraca	Triglyptidae	Triglypta	Triglypta haifanggouensis	A
Dp002/0163	Conchostraca	Triglyptidae	Triglypta	Triglypta haifanggouensis	A
Dp002/0163	Conchostraca	Triglyptidae	Triglypta	Triglypta haifanggouensis	A
Dp002/0163	Conchostraca	Triglyptidae	Triglypta	Triglypta haifanggouensis	A
Dp002/0163	Conchostraca	Triglyptidae	Triglypta	Triglypta haifanggouensis	A
Dp002/0163	Conchostraca	Triglyptidae	Triglypta	Triglypta haifanggouensis	A
Dp002/0163	Conchostraca	Triglyptidae	Triglypta	Triglypta haifanggouensis	A
Dp002/0163	Conchostraca	Triglyptidae	Triglypta	Triglypta haifanggouensis	A
Dp002/0163	Conchostraca	Triglyptidae	Triglypta	Triglypta haifanggouensis	A
Dp002/0163	Conchostraca	Triglyptidae	Triglypta	Triglypta haifanggouensis	A
Dp002/0163	Conchostraca	Triglyptidae	Triglypta	Triglypta haifanggouensis	A
Dp002/0163	Conchostraca	Triglyptidae	Triglypta	Triglypta haifanggouensis	B
Dp002/0163	Conchostraca	Triglyptidae	Triglypta	Triglypta haifanggouensis	B
Dp002/0163	Conchostraca	Triglyptidae	Triglypta	Triglypta haifanggouensis	B
Dp002/0163	Conchostraca	Triglyptidae	Triglypta	Triglypta haifanggouensis	B
Dp002/0163	Conchostraca	Triglyptidae	Triglypta	Triglypta haifanggouensis	C
Dp002/0163	Conchostraca	Triglyptidae	Triglypta	Triglypta haifanggouensis	C
Dp002/0163	Conchostraca	Triglyptidae	Triglypta	Triglypta haifanggouensis	C
Dp002/0163	Conchostraca	Triglyptidae	Triglypta	Triglypta haifanggouensis	C
Dp002/0164	Conchostraca	Triglyptidae	Triglypta	Triglypta haifanggouensis	C
Dp002/0164	Conchostraca	Triglyptidae	Triglypta	Triglypta haifanggouensis	C
Dp002/0164	Conchostraca	Triglyptidae	Triglypta	Triglypta haifanggouensis	C
Dp002/0164	Conchostraca	Triglyptidae	Triglypta	Triglypta haifanggouensis	D
Dp002/0164	Conchostraca	Triglyptidae	Triglypta	Triglypta haifanggouensis	D
Dp002/0164	Conchostraca	Triglyptidae	Triglypta	Triglypta haifanggouensis	D
Dp002/0164	Conchostraca	Triglyptidae	Triglypta	Triglypta haifanggouensis	D
Dp002/0164	Conchostraca	Triglyptidae	Triglypta	Triglypta haifanggouensis	E
Dp002/0164	Conchostraca	Triglyptidae	Triglypta	Triglypta haifanggouensis	E
Dp002/0164	Conchostraca	Triglyptidae	Triglypta	Triglypta haifanggouensis	E
Dp002/0164	Conchostraca	Triglyptidae	Triglypta	Triglypta haifanggouensis	E
Dp002/0164	Ephemeroptera(l)	unknown	unknown	unknown	E
Dp002/0164	Ephemeroptera(l)	unknown	unknown	unknown	E
Dp002/0165	Conchostraca	Triglyptidae	Triglypta	Triglypta haifanggouensis	A
Dp002/0165	Conchostraca	Triglyptidae	Triglypta	Triglypta haifanggouensis	A
Dp002/0165	Conchostraca	Triglyptidae	Triglypta	Triglypta haifanggouensis	A
Dp002/0165	Conchostraca	Triglyptidae	Triglypta	Triglypta haifanggouensis	A
Dp002/0165	Conchostraca	Triglyptidae	Triglypta	Triglypta haifanggouensis	A
Dp002/0165	Conchostraca	Triglyptidae	Triglypta	Triglypta haifanggouensis	A
Dp002/0165	Conchostraca	Triglyptidae	Triglypta	Triglypta haifanggouensis	B
Dp002/0165	Conchostraca	Triglyptidae	Triglypta	Triglypta haifanggouensis	B
Dp002/0165	Conchostraca	Triglyptidae	Triglypta	Triglypta haifanggouensis	B
Dp002/0165	Conchostraca	Triglyptidae	Triglypta	Triglypta haifanggouensis	E
Dp002/0165	Conchostraca	Triglyptidae	Triglypta	Triglypta haifanggouensis	E
Dp002/0165	Conchostraca	Triglyptidae	Triglypta	Triglypta haifanggouensis	E
Dp002/0165	unknown	unknown	unknown	unknown	E
Dp002/0166	Conchostraca	Triglyptidae	Triglypta	Triglypta haifanggouensis	A
Dp002/0166	Conchostraca	Triglyptidae	Triglypta	Triglypta haifanggouensis	A
Dp002/0166	Conchostraca	Triglyptidae	Triglypta	Triglypta haifanggouensis	A
Dp002/0166	Conchostraca	Triglyptidae	Triglypta	Triglypta haifanggouensis	A
Dp002/0166	Conchostraca	Triglyptidae	Triglypta	Triglypta haifanggouensis	A
Dp002/0166	Conchostraca	Triglyptidae	Triglypta	Triglypta haifanggouensis	B
Dp002/0166	Conchostraca	Triglyptidae	Triglypta	Triglypta haifanggouensis	B
Dp002/0166	Conchostraca	Triglyptidae	Triglypta	Triglypta haifanggouensis	B
Dp002/0166	Conchostraca	Triglyptidae	Triglypta	Triglypta haifanggouensis	B
Dp002/0166	Conchostraca	Triglyptidae	Triglypta	Triglypta haifanggouensis	C
Dp002/0166	Conchostraca	Triglyptidae	Triglypta	Triglypta haifanggouensis	C
Dp002/0166	Conchostraca	Triglyptidae	Triglypta	Triglypta haifanggouensis	C
Dp002/0166	Conchostraca	Triglyptidae	Triglypta	Triglypta haifanggouensis	E
Dp002/0166	Conchostraca	Triglyptidae	Triglypta	Triglypta haifanggouensis	E
Dp002/0166	Conchostraca	Triglyptidae	Triglypta	Triglypta haifanggouensis	E
Dp002/0166	Hemiptera	Procercopidae	Anthoscytina	Anthoscytina perpetua	C
Dp002/0167	Conchostraca	Triglyptidae	Triglypta	Triglypta haifanggouensis	A
Dp002/0167	Conchostraca	Triglyptidae	Triglypta	Triglypta haifanggouensis	A
Dp002/0167	Conchostraca	Triglyptidae	Triglypta	Triglypta haifanggouensis	A
Dp002/0167	Conchostraca	Triglyptidae	Triglypta	Triglypta haifanggouensis	A
Dp002/0167	Conchostraca	Triglyptidae	Triglypta	Triglypta haifanggouensis	A
Dp002/0167	Conchostraca	Triglyptidae	Triglypta	Triglypta haifanggouensis	A
Dp002/0167	Conchostraca	Triglyptidae	Triglypta	Triglypta haifanggouensis	A
Dp002/0167	Conchostraca	Triglyptidae	Triglypta	Triglypta haifanggouensis	B
Dp002/0167	Conchostraca	Triglyptidae	Triglypta	Triglypta haifanggouensis	B
Dp002/0167	Conchostraca	Triglyptidae	Triglypta	Triglypta haifanggouensis	B
Dp002/0167	Conchostraca	Triglyptidae	Triglypta	Triglypta haifanggouensis	B
Dp002/0167	Conchostraca	Triglyptidae	Triglypta	Triglypta haifanggouensis	B
Dp002/0167	Conchostraca	Triglyptidae	Triglypta	Triglypta haifanggouensis	C
Dp002/0167	Conchostraca	Triglyptidae	Triglypta	Triglypta haifanggouensis	C
Dp002/0167	Conchostraca	Triglyptidae	Triglypta	Triglypta haifanggouensis	C
Dp002/0167	Conchostraca	Triglyptidae	Triglypta	Triglypta haifanggouensis	E
Dp002/0167	Conchostraca	Triglyptidae	Triglypta	Triglypta haifanggouensis	E
Dp002/0167	unknown	unknown	unknown	unknown	D
Dp002/0168	Conchostraca	Triglyptidae	Triglypta	Triglypta haifanggouensis	A
Dp002/0168	Conchostraca	Triglyptidae	Triglypta	Triglypta haifanggouensis	A
Dp002/0168	Conchostraca	Triglyptidae	Triglypta	Triglypta haifanggouensis	C
Dp002/0168	Conchostraca	Triglyptidae	Triglypta	Triglypta haifanggouensis	C
Dp002/0168	Conchostraca	Triglyptidae	Triglypta	Triglypta haifanggouensis	C
Dp002/0168	Conchostraca	Triglyptidae	Triglypta	Triglypta haifanggouensis	C
Dp002/0168	Conchostraca	Triglyptidae	Triglypta	Triglypta haifanggouensis	D
Dp002/0168	unknown	unknown	unknown	unknown	D
Dp002/0169	Conchostraca	Triglyptidae	Triglypta	Triglypta haifanggouensis	A
Dp002/0169	Conchostraca	Triglyptidae	Triglypta	Triglypta haifanggouensis	A
Dp002/0169	Conchostraca	Triglyptidae	Triglypta	Triglypta haifanggouensis	A
Dp002/0169	Conchostraca	Triglyptidae	Triglypta	Triglypta haifanggouensis	A
Dp002/0169	Conchostraca	Triglyptidae	Triglypta	Triglypta haifanggouensis	A
Dp002/0169	Conchostraca	Triglyptidae	Triglypta	Triglypta haifanggouensis	A
Dp002/0169	Conchostraca	Triglyptidae	Triglypta	Triglypta haifanggouensis	B
Dp002/0169	Conchostraca	Triglyptidae	Triglypta	Triglypta haifanggouensis	B
Dp002/0169	Conchostraca	Triglyptidae	Triglypta	Triglypta haifanggouensis	C
Dp002/0169	Conchostraca	Triglyptidae	Triglypta	Triglypta haifanggouensis	E
Dp002/0169	Conchostraca	Triglyptidae	Triglypta	Triglypta haifanggouensis	E
Dp002/0169	unknown	unknown	unknown	unknown	E
Dp002/0170	Conchostraca	Triglyptidae	Triglypta	Triglypta haifanggouensis	A
Dp002/0170	Conchostraca	Triglyptidae	Triglypta	Triglypta haifanggouensis	A
Dp002/0170	Conchostraca	Triglyptidae	Triglypta	Triglypta haifanggouensis	A
Dp002/0170	Conchostraca	Triglyptidae	Triglypta	Triglypta haifanggouensis	A
Dp002/0170	Conchostraca	Triglyptidae	Triglypta	Triglypta haifanggouensis	A
Dp002/0170	Conchostraca	Triglyptidae	Triglypta	Triglypta haifanggouensis	A
[truncated: 1,022 more rows]

## Sheet: Donggouli3
sample number	order	family	genera	species	taphonomic grade
Dp003/0001	Hemiptera	Corixidae	Yanliaocorixa	Yanliaocorixa chinensis	A
Dp003/0001	unknown	unknown	unknown	unknown	D
Dp003/0002	Conchostraca	Triglyptidae	Triglypta	Triglypta haifanggouensis	A
Dp003/0002	Conchostraca	Triglyptidae	Triglypta	Triglypta haifanggouensis	A
Dp003/0002	Conchostraca	Triglyptidae	Triglypta	Triglypta haifanggouensis	A
Dp003/0002	Conchostraca	Triglyptidae	Triglypta	Triglypta haifanggouensis	A
Dp003/0002	Conchostraca	Triglyptidae	Triglypta	Triglypta haifanggouensis	A
Dp003/0002	Conchostraca	Triglyptidae	Triglypta	Triglypta haifanggouensis	A
Dp003/0002	Conchostraca	Triglyptidae	Triglypta	Triglypta haifanggouensis	A
Dp003/0002	Conchostraca	Triglyptidae	Triglypta	Triglypta haifanggouensis	A
Dp003/0002	Conchostraca	Triglyptidae	Triglypta	Triglypta haifanggouensis	A
Dp003/0002	Conchostraca	Triglyptidae	Triglypta	Triglypta haifanggouensis	B
Dp003/0002	Conchostraca	Triglyptidae	Triglypta	Triglypta haifanggouensis	B
Dp003/0002	Conchostraca	Triglyptidae	Triglypta	Triglypta haifanggouensis	B
Dp003/0002	Conchostraca	Triglyptidae	Triglypta	Triglypta haifanggouensis	B
Dp003/0002	Conchostraca	Triglyptidae	Triglypta	Triglypta haifanggouensis	C
Dp003/0002	Conchostraca	Triglyptidae	Triglypta	Triglypta haifanggouensis	C
Dp003/0002	Conchostraca	Triglyptidae	Triglypta	Triglypta haifanggouensis	C
Dp003/0002	Conchostraca	Triglyptidae	Triglypta	Triglypta haifanggouensis	D
Dp003/0002	unknown	unknown	unknown	unknown	E
Dp003/0003	Conchostraca	Triglyptidae	Triglypta	Triglypta haifanggouensis	A
Dp003/0003	Conchostraca	Triglyptidae	Triglypta	Triglypta haifanggouensis	A
Dp003/0003	Conchostraca	Triglyptidae	Triglypta	Triglypta haifanggouensis	A
Dp003/0003	Conchostraca	Triglyptidae	Triglypta	Triglypta haifanggouensis	B
Dp003/0003	Conchostraca	Triglyptidae	Triglypta	Triglypta haifanggouensis	B
Dp003/0003	Conchostraca	Triglyptidae	Triglypta	Triglypta haifanggouensis	B
Dp003/0003	Conchostraca	Triglyptidae	Triglypta	Triglypta haifanggouensis	C
Dp003/0003	Hemiptera	Corixidae	Yanliaocorixa	Yanliaocorixa chinensis	A
Dp003/0003	unknown	unknown	unknown	unknown	D
Dp003/0004	Conchostraca	Triglyptidae	Triglypta	Triglypta haifanggouensis	A
Dp003/0004	Conchostraca	Triglyptidae	Triglypta	Triglypta haifanggouensis	A
Dp003/0004	Conchostraca	Triglyptidae	Triglypta	Triglypta haifanggouensis	A
Dp003/0004	Conchostraca	Triglyptidae	Triglypta	Triglypta haifanggouensis	A
Dp003/0004	Conchostraca	Triglyptidae	Triglypta	Triglypta haifanggouensis	A
Dp003/0004	Conchostraca	Triglyptidae	Triglypta	Triglypta haifanggouensis	A
Dp003/0004	Conchostraca	Triglyptidae	Triglypta	Triglypta haifanggouensis	A
Dp003/0004	Conchostraca	Triglyptidae	Triglypta	Triglypta haifanggouensis	A
Dp003/0004	Conchostraca	Triglyptidae	Triglypta	Triglypta haifanggouensis	A
Dp003/0004	Conchostraca	Triglyptidae	Triglypta	Triglypta haifanggouensis	A
Dp003/0004	Conchostraca	Triglyptidae	Triglypta	Triglypta haifanggouensis	A
Dp003/0004	Conchostraca	Triglyptidae	Triglypta	Triglypta haifanggouensis	A
Dp003/0004	Conchostraca	Triglyptidae	Triglypta	Triglypta haifanggouensis	A
Dp003/0004	Conchostraca	Triglyptidae	Triglypta	Triglypta haifanggouensis	A
Dp003/0004	Conchostraca	Triglyptidae	Triglypta	Triglypta haifanggouensis	A
Dp003/0004	Conchostraca	Triglyptidae	Triglypta	Triglypta haifanggouensis	A
Dp003/0004	Conchostraca	Triglyptidae	Triglypta	Triglypta haifanggouensis	B
Dp003/0004	Conchostraca	Triglyptidae	Triglypta	Triglypta haifanggouensis	B
Dp003/0004	Conchostraca	Triglyptidae	Triglypta	Triglypta haifanggouensis	B
Dp003/0004	Conchostraca	Triglyptidae	Triglypta	Triglypta haifanggouensis	B
Dp003/0004	Conchostraca	Triglyptidae	Triglypta	Triglypta haifanggouensis	B
Dp003/0004	Conchostraca	Triglyptidae	Triglypta	Triglypta haifanggouensis	C
Dp003/0004	Conchostraca	Triglyptidae	Triglypta	Triglypta haifanggouensis	C
Dp003/0004	Conchostraca	Triglyptidae	Triglypta	Triglypta haifanggouensis	C
Dp003/0004	Conchostraca	Triglyptidae	Triglypta	Triglypta haifanggouensis	C
Dp003/0004	Conchostraca	Triglyptidae	Triglypta	Triglypta haifanggouensis	D
Dp003/0004	Conchostraca	Triglyptidae	Triglypta	Triglypta haifanggouensis	D
Dp003/0004	unknown	unknown	unknown	unknown	D
Dp003/0005	Conchostraca	Triglyptidae	Triglypta	Triglypta haifanggouensis	A
Dp003/0005	Conchostraca	Triglyptidae	Triglypta	Triglypta haifanggouensis	A
Dp003/0005	Conchostraca	Triglyptidae	Triglypta	Triglypta haifanggouensis	A
Dp003/0005	Conchostraca	Triglyptidae	Triglypta	Triglypta haifanggouensis	A
Dp003/0005	Conchostraca	Triglyptidae	Triglypta	Triglypta haifanggouensis	A
Dp003/0005	Conchostraca	Triglyptidae	Triglypta	Triglypta haifanggouensis	A
Dp003/0005	Conchostraca	Triglyptidae	Triglypta	Triglypta haifanggouensis	A
Dp003/0005	Conchostraca	Triglyptidae	Triglypta	Triglypta haifanggouensis	A
Dp003/0005	Conchostraca	Triglyptidae	Triglypta	Triglypta haifanggouensis	A
Dp003/0005	Conchostraca	Triglyptidae	Triglypta	Triglypta haifanggouensis	A
Dp003/0005	Conchostraca	Triglyptidae	Triglypta	Triglypta haifanggouensis	A
Dp003/0005	Conchostraca	Triglyptidae	Triglypta	Triglypta haifanggouensis	A
Dp003/0005	Conchostraca	Triglyptidae	Triglypta	Triglypta haifanggouensis	A
Dp003/0005	Conchostraca	Triglyptidae	Triglypta	Triglypta haifanggouensis	A
Dp003/0005	Conchostraca	Triglyptidae	Triglypta	Triglypta haifanggouensis	A
Dp003/0005	Conchostraca	Triglyptidae	Triglypta	Triglypta haifanggouensis	A
Dp003/0005	Conchostraca	Triglyptidae	Triglypta	Triglypta haifanggouensis	A
Dp003/0005	Conchostraca	Triglyptidae	Triglypta	Triglypta haifanggouensis	A
Dp003/0005	Conchostraca	Triglyptidae	Triglypta	Triglypta haifanggouensis	B
Dp003/0005	Conchostraca	Triglyptidae	Triglypta	Triglypta haifanggouensis	B
Dp003/0005	Conchostraca	Triglyptidae	Triglypta	Triglypta haifanggouensis	B
Dp003/0005	Conchostraca	Triglyptidae	Triglypta	Triglypta haifanggouensis	B
Dp003/0005	Conchostraca	Triglyptidae	Triglypta	Triglypta haifanggouensis	B
Dp003/0005	Conchostraca	Triglyptidae	Triglypta	Triglypta haifanggouensis	B
Dp003/0005	Conchostraca	Triglyptidae	Triglypta	Triglypta haifanggouensis	B
Dp003/0005	Conchostraca	Triglyptidae	Triglypta	Triglypta haifanggouensis	B
Dp003/0005	Conchostraca	Triglyptidae	Triglypta	Triglypta haifanggouensis	C
Dp003/0005	Conchostraca	Triglyptidae	Triglypta	Triglypta haifanggouensis	C
Dp003/0005	Conchostraca	Triglyptidae	Triglypta	Triglypta haifanggouensis	C
Dp003/0005	Conchostraca	Triglyptidae	Triglypta	Triglypta haifanggouensis	C
Dp003/0005	Conchostraca	Triglyptidae	Triglypta	Triglypta haifanggouensis	C
Dp003/0005	Conchostraca	Triglyptidae	Triglypta	Triglypta haifanggouensis	C
Dp003/0005	Conchostraca	Triglyptidae	Triglypta	Triglypta haifanggouensis	C
Dp003/0005	Conchostraca	Triglyptidae	Triglypta	Triglypta haifanggouensis	C
Dp003/0005	Conchostraca	Triglyptidae	Triglypta	Triglypta haifanggouensis	C
Dp003/0005	Conchostraca	Triglyptidae	Triglypta	Triglypta haifanggouensis	C
Dp003/0005	Conchostraca	Triglyptidae	Triglypta	Triglypta haifanggouensis	C
Dp003/0005	Hemiptera	Corixidae	Yanliaocorixa	Yanliaocorixa chinensis	A
Dp003/0005	unknown	unknown	unknown	unknown	D
Dp003/0005	unknown	unknown	unknown	unknown	E
Dp003/0006	Conchostraca	Triglyptidae	Triglypta	Triglypta haifanggouensis	A
Dp003/0006	Conchostraca	Triglyptidae	Triglypta	Triglypta haifanggouensis	A
Dp003/0006	Conchostraca	Triglyptidae	Triglypta	Triglypta haifanggouensis	A
Dp003/0006	Conchostraca	Triglyptidae	Triglypta	Triglypta haifanggouensis	A
Dp003/0006	Conchostraca	Triglyptidae	Triglypta	Triglypta haifanggouensis	A
Dp003/0006	Conchostraca	Triglyptidae	Triglypta	Triglypta haifanggouensis	A
Dp003/0006	Conchostraca	Triglyptidae	Triglypta	Triglypta haifanggouensis	A
Dp003/0006	Conchostraca	Triglyptidae	Triglypta	Triglypta haifanggouensis	A
Dp003/0006	Conchostraca	Triglyptidae	Triglypta	Triglypta haifanggouensis	A
Dp003/0006	Conchostraca	Triglyptidae	Triglypta	Triglypta haifanggouensis	A
Dp003/0006	Conchostraca	Triglyptidae	Triglypta	Triglypta haifanggouensis	B
Dp003/0006	Conchostraca	Triglyptidae	Triglypta	Triglypta haifanggouensis	B
Dp003/0006	Conchostraca	Triglyptidae	Triglypta	Triglypta haifanggouensis	B
Dp003/0006	Conchostraca	Triglyptidae	Triglypta	Triglypta haifanggouensis	B
Dp003/0006	Conchostraca	Triglyptidae	Triglypta	Triglypta haifanggouensis	B
Dp003/0006	Conchostraca	Triglyptidae	Triglypta	Triglypta haifanggouensis	B
Dp003/0006	Conchostraca	Triglyptidae	Triglypta	Triglypta haifanggouensis	C
Dp003/0006	Conchostraca	Triglyptidae	Triglypta	Triglypta haifanggouensis	C
Dp003/0006	Conchostraca	Triglyptidae	Triglypta	Triglypta haifanggouensis	C
Dp003/0006	Conchostraca	Triglyptidae	Triglypta	Triglypta haifanggouensis	C
Dp003/0006	Conchostraca	Triglyptidae	Triglypta	Triglypta haifanggouensis	D
Dp003/0006	Conchostraca	Triglyptidae	Triglypta	Triglypta haifanggouensis	D
Dp003/0006	unknown	unknown	unknown	unknown	D
Dp003/0007	Conchostraca	Triglyptidae	Triglypta	Triglypta haifanggouensis	A
Dp003/0007	Conchostraca	Triglyptidae	Triglypta	Triglypta haifanggouensis	A
Dp003/0007	Conchostraca	Triglyptidae	Triglypta	Triglypta haifanggouensis	A
Dp003/0007	Conchostraca	Triglyptidae	Triglypta	Triglypta haifanggouensis	A
Dp003/0007	Conchostraca	Triglyptidae	Triglypta	Triglypta haifanggouensis	A
Dp003/0007	Conchostraca	Triglyptidae	Triglypta	Triglypta haifanggouensis	A
Dp003/0007	Conchostraca	Triglyptidae	Triglypta	Triglypta haifanggouensis	A
Dp003/0007	Conchostraca	Triglyptidae	Triglypta	Triglypta haifanggouensis	A
Dp003/0007	Conchostraca	Triglyptidae	Triglypta	Triglypta haifanggouensis	A
Dp003/0007	Conchostraca	Triglyptidae	Triglypta	Triglypta haifanggouensis	A
Dp003/0007	Conchostraca	Triglyptidae	Triglypta	Triglypta haifanggouensis	A
Dp003/0007	Conchostraca	Triglyptidae	Triglypta	Triglypta haifanggouensis	A
Dp003/0007	Conchostraca	Triglyptidae	Triglypta	Triglypta haifanggouensis	A
Dp003/0007	Conchostraca	Triglyptidae	Triglypta	Triglypta haifanggouensis	A
Dp003/0007	Conchostraca	Triglyptidae	Triglypta	Triglypta haifanggouensis	B
Dp003/0007	Conchostraca	Triglyptidae	Triglypta	Triglypta haifanggouensis	B
Dp003/0007	Conchostraca	Triglyptidae	Triglypta	Triglypta haifanggouensis	B
Dp003/0007	Conchostraca	Triglyptidae	Triglypta	Triglypta haifanggouensis	B
Dp003/0007	Conchostraca	Triglyptidae	Triglypta	Triglypta haifanggouensis	B
Dp003/0007	Conchostraca	Triglyptidae	Triglypta	Triglypta haifanggouensis	C
Dp003/0007	Conchostraca	Triglyptidae	Triglypta	Triglypta haifanggouensis	C
Dp003/0007	Conchostraca	Triglyptidae	Triglypta	Triglypta haifanggouensis	D
Dp003/0007	Hemiptera	Corixidae	Yanliaocorixa	Yanliaocorixa chinensis	B
Dp003/0007	Ephemeroptera(l)	Hexagenitidae(l)	Shantous(l)	Shantous lacustris(l)	A
Dp003/0007	unknown	unknown	unknown	unknown	D
Dp003/0008	Conchostraca	Triglyptidae	Triglypta	Triglypta haifanggouensis	A
Dp003/0008	Conchostraca	Triglyptidae	Triglypta	Triglypta haifanggouensis	A
Dp003/0008	Conchostraca	Triglyptidae	Triglypta	Triglypta haifanggouensis	A
Dp003/0008	Conchostraca	Triglyptidae	Triglypta	Triglypta haifanggouensis	A
Dp003/0008	Conchostraca	Triglyptidae	Triglypta	Triglypta haifanggouensis	A
Dp003/0008	Conchostraca	Triglyptidae	Triglypta	Triglypta haifanggouensis	A
Dp003/0008	Conchostraca	Triglyptidae	Triglypta	Triglypta haifanggouensis	A
Dp003/0008	Conchostraca	Triglyptidae	Triglypta	Triglypta haifanggouensis	A
Dp003/0008	Conchostraca	Triglyptidae	Triglypta	Triglypta haifanggouensis	A
Dp003/0008	Conchostraca	Triglyptidae	Triglypta	Triglypta haifanggouensis	A
Dp003/0008	Conchostraca	Triglyptidae	Triglypta	Triglypta haifanggouensis	A
Dp003/0008	Conchostraca	Triglyptidae	Triglypta	Triglypta haifanggouensis	A
Dp003/0008	Conchostraca	Triglyptidae	Triglypta	Triglypta haifanggouensis	A
Dp003/0008	Conchostraca	Triglyptidae	Triglypta	Triglypta haifanggouensis	A
Dp003/0008	Conchostraca	Triglyptidae	Triglypta	Triglypta haifanggouensis	A
Dp003/0008	Conchostraca	Triglyptidae	Triglypta	Triglypta haifanggouensis	A
Dp003/0008	Conchostraca	Triglyptidae	Triglypta	Triglypta haifanggouensis	B
Dp003/0008	Conchostraca	Triglyptidae	Triglypta	Triglypta haifanggouensis	B
Dp003/0008	Conchostraca	Triglyptidae	Triglypta	Triglypta haifanggouensis	B
Dp003/0008	Conchostraca	Triglyptidae	Triglypta	Triglypta haifanggouensis	C
Dp003/0008	Conchostraca	Triglyptidae	Triglypta	Triglypta haifanggouensis	D
Dp003/0008	unknown	unknown	unknown	unknown	E
Dp003/0009	Conchostraca	Triglyptidae	Triglypta	Triglypta haifanggouensis	A
Dp003/0009	Conchostraca	Triglyptidae	Triglypta	Triglypta haifanggouensis	A
Dp003/0009	Conchostraca	Triglyptidae	Triglypta	Triglypta haifanggouensis	A
Dp003/0009	Conchostraca	Triglyptidae	Triglypta	Triglypta haifanggouensis	A
Dp003/0009	Conchostraca	Triglyptidae	Triglypta	Triglypta haifanggouensis	B
Dp003/0009	Conchostraca	Triglyptidae	Triglypta	Triglypta haifanggouensis	B
Dp003/0009	Conchostraca	Triglyptidae	Triglypta	Triglypta haifanggouensis	B
Dp003/0009	Conchostraca	Triglyptidae	Triglypta	Triglypta haifanggouensis	B
Dp003/0009	Conchostraca	Triglyptidae	Triglypta	Triglypta haifanggouensis	C
Dp003/0009	Diptera	Protopleciidae	Sunoplecia	Sunoplecia liaoningensis	A
Dp003/0009	unknown	unknown	unknown	unknown	E
Dp003/0010	Conchostraca	Triglyptidae	Triglypta	Triglypta haifanggouensis	A
Dp003/0010	Conchostraca	Triglyptidae	Triglypta	Triglypta haifanggouensis	A
Dp003/0010	Conchostraca	Triglyptidae	Triglypta	Triglypta haifanggouensis	A
Dp003/0010	Conchostraca	Triglyptidae	Triglypta	Triglypta haifanggouensis	A
Dp003/0010	Conchostraca	Triglyptidae	Triglypta	Triglypta haifanggouensis	A
Dp003/0010	Conchostraca	Triglyptidae	Triglypta	Triglypta haifanggouensis	A
Dp003/0010	Conchostraca	Triglyptidae	Triglypta	Triglypta haifanggouensis	A
Dp003/0010	Conchostraca	Triglyptidae	Triglypta	Triglypta haifanggouensis	A
Dp003/0010	Conchostraca	Triglyptidae	Triglypta	Triglypta haifanggouensis	B
Dp003/0010	Conchostraca	Triglyptidae	Triglypta	Triglypta haifanggouensis	B
Dp003/0010	Conchostraca	Triglyptidae	Triglypta	Triglypta haifanggouensis	B
Dp003/0010	Conchostraca	Triglyptidae	Triglypta	Triglypta haifanggouensis	C
Dp003/0010	Conchostraca	Triglyptidae	Triglypta	Triglypta haifanggouensis	C
Dp003/0010	unknown	unknown	unknown	unknown	E
Dp003/0010	unknown	unknown	unknown	unknown	E
Dp003/0011	Hemiptera	Corixidae	Yanliaocorixa	Yanliaocorixa chinensis	A
Dp003/0011	unknown	unknown	unknown	unknown	D
Dp003/0012	Hemiptera	Corixidae	Yanliaocorixa	Yanliaocorixa chinensis	A
Dp003/0012	unknown	unknown	unknown	unknown	D
Dp003/0013	Conchostraca	Triglyptidae	Triglypta	Triglypta haifanggouensis	A
Dp003/0013	Conchostraca	Triglyptidae	Triglypta	Triglypta haifanggouensis	A
Dp003/0013	Conchostraca	Triglyptidae	Triglypta	Triglypta haifanggouensis	A
Dp003/0013	Conchostraca	Triglyptidae	Triglypta	Triglypta haifanggouensis	A
Dp003/0013	Conchostraca	Triglyptidae	Triglypta	Triglypta haifanggouensis	A
Dp003/0013	Conchostraca	Triglyptidae	Triglypta	Triglypta haifanggouensis	A
Dp003/0013	Conchostraca	Triglyptidae	Triglypta	Triglypta haifanggouensis	A
Dp003/0013	Conchostraca	Triglyptidae	Triglypta	Triglypta haifanggouensis	A
Dp003/0013	Conchostraca	Triglyptidae	Triglypta	Triglypta haifanggouensis	A
Dp003/0013	Conchostraca	Triglyptidae	Triglypta	Triglypta haifanggouensis	A
Dp003/0013	Conchostraca	Triglyptidae	Triglypta	Triglypta haifanggouensis	A
Dp003/0013	Conchostraca	Triglyptidae	Triglypta	Triglypta haifanggouensis	A
Dp003/0013	Conchostraca	Triglyptidae	Triglypta	Triglypta haifanggouensis	A
Dp003/0013	Conchostraca	Triglyptidae	Triglypta	Triglypta haifanggouensis	A
Dp003/0013	Conchostraca	Triglyptidae	Triglypta	Triglypta haifanggouensis	A
Dp003/0013	Conchostraca	Triglyptidae	Triglypta	Triglypta haifanggouensis	A
Dp003/0013	Conchostraca	Triglyptidae	Triglypta	Triglypta haifanggouensis	A
Dp003/0013	Conchostraca	Triglyptidae	Triglypta	Triglypta haifanggouensis	A
Dp003/0013	Conchostraca	Triglyptidae	Triglypta	Triglypta haifanggouensis	A
Dp003/0013	Conchostraca	Triglyptidae	Triglypta	Triglypta haifanggouensis	A
Dp003/0013	Conchostraca	Triglyptidae	Triglypta	Triglypta haifanggouensis	A
Dp003/0013	Conchostraca	Triglyptidae	Triglypta	Triglypta haifanggouensis	A
Dp003/0013	Conchostraca	Triglyptidae	Triglypta	Triglypta haifanggouensis	A
Dp003/0013	Conchostraca	Triglyptidae	Triglypta	Triglypta haifanggouensis	A
Dp003/0013	Conchostraca	Triglyptidae	Triglypta	Triglypta haifanggouensis	A
Dp003/0013	Conchostraca	Triglyptidae	Triglypta	Triglypta haifanggouensis	B
Dp003/0013	Conchostraca	Triglyptidae	Triglypta	Triglypta haifanggouensis	B
Dp003/0013	Conchostraca	Triglyptidae	Triglypta	Triglypta haifanggouensis	B
Dp003/0013	Conchostraca	Triglyptidae	Triglypta	Triglypta haifanggouensis	B
Dp003/0013	Conchostraca	Triglyptidae	Triglypta	Triglypta haifanggouensis	B
Dp003/0013	Conchostraca	Triglyptidae	Triglypta	Triglypta haifanggouensis	B
Dp003/0013	Conchostraca	Triglyptidae	Triglypta	Triglypta haifanggouensis	C
Dp003/0013	Conchostraca	Triglyptidae	Triglypta	Triglypta haifanggouensis	C
Dp003/0013	Conchostraca	Triglyptidae	Triglypta	Triglypta haifanggouensis	C
Dp003/0013	Conchostraca	Triglyptidae	Triglypta	Triglypta haifanggouensis	C
Dp003/0013	Conchostraca	Triglyptidae	Triglypta	Triglypta haifanggouensis	C
Dp003/0013	Conchostraca	Triglyptidae	Triglypta	Triglypta haifanggouensis	E
Dp003/0013	unknown	unknown	unknown	unknown	E
Dp003/0013	unknown	unknown	unknown	unknown	E
Dp003/0014	Conchostraca	Triglyptidae	Triglypta	Triglypta haifanggouensis	A
Dp003/0014	Conchostraca	Triglyptidae	Triglypta	Triglypta haifanggouensis	A
Dp003/0014	Conchostraca	Triglyptidae	Triglypta	Triglypta haifanggouensis	A
Dp003/0014	Conchostraca	Triglyptidae	Triglypta	Triglypta haifanggouensis	A
Dp003/0014	Conchostraca	Triglyptidae	Triglypta	Triglypta haifanggouensis	A
Dp003/0014	Conchostraca	Triglyptidae	Triglypta	Triglypta haifanggouensis	A
Dp003/0014	Conchostraca	Triglyptidae	Triglypta	Triglypta haifanggouensis	A
Dp003/0014	Conchostraca	Triglyptidae	Triglypta	Triglypta haifanggouensis	A
Dp003/0014	Conchostraca	Triglyptidae	Triglypta	Triglypta haifanggouensis	A
Dp003/0014	Conchostraca	Triglyptidae	Triglypta	Triglypta haifanggouensis	A
Dp003/0014	Conchostraca	Triglyptidae	Triglypta	Triglypta haifanggouensis	A
Dp003/0014	Conchostraca	Triglyptidae	Triglypta	Triglypta haifanggouensis	A
Dp003/0014	Conchostraca	Triglyptidae	Triglypta	Triglypta haifanggouensis	A
Dp003/0014	Conchostraca	Triglyptidae	Triglypta	Triglypta haifanggouensis	A
Dp003/0014	Conchostraca	Triglyptidae	Triglypta	Triglypta haifanggouensis	A
Dp003/0014	Conchostraca	Triglyptidae	Triglypta	Triglypta haifanggouensis	A
Dp003/0015	Conchostraca	Triglyptidae	Triglypta	Triglypta haifanggouensis	A
Dp003/0015	Conchostraca	Triglyptidae	Triglypta	Triglypta haifanggouensis	A
Dp003/0015	Conchostraca	Triglyptidae	Triglypta	Triglypta haifanggouensis	B
Dp003/0015	Conchostraca	Triglyptidae	Triglypta	Triglypta haifanggouensis	B
Dp003/0015	Conchostraca	Triglyptidae	Triglypta	Triglypta haifanggouensis	B
Dp003/0015	Conchostraca	Triglyptidae	Triglypta	Triglypta haifanggouensis	B
Dp003/0015	Conchostraca	Triglyptidae	Triglypta	Triglypta haifanggouensis	B
Dp003/0015	Conchostraca	Triglyptidae	Triglypta	Triglypta haifanggouensis	B
Dp003/0015	Conchostraca	Triglyptidae	Triglypta	Triglypta haifanggouensis	B
Dp003/0015	Conchostraca	Triglyptidae	Triglypta	Triglypta haifanggouensis	B
Dp003/0015	Conchostraca	Triglyptidae	Triglypta	Triglypta haifanggouensis	C
Dp003/0015	Conchostraca	Triglyptidae	Triglypta	Triglypta haifanggouensis	C
Dp003/0015	Conchostraca	Triglyptidae	Triglypta	Triglypta haifanggouensis	C
Dp003/0015	Conchostraca	Triglyptidae	Triglypta	Triglypta haifanggouensis	D
Dp003/0015	Plecoptera	Leuctridae	Aristoleuctra	Aristoleuctra yehae	B
Dp003/0016	Hemiptera	Corixidae	Yanliaocorixa	Yanliaocorixa chinensis	B
Dp003/0016	Hemiptera	Corixidae	Yanliaocorixa	Yanliaocorixa chinensis	A
Dp003/0016	Plecoptera	Pronemouridae	Pronemoura	Pronemoura shii	B
Dp003/0016	unknown	unknown	unknown	unknown	D
Dp003/0017	Diptera	Protopleciidae	unknown	unknown	B
Dp003/0017	Conchostraca	Triglyptidae	Triglypta	Triglypta haifanggouensis	A
Dp003/0017	Conchostraca	Triglyptidae	Triglypta	Triglypta haifanggouensis	A
Dp003/0017	Conchostraca	Triglyptidae	Triglypta	Triglypta haifanggouensis	A
Dp003/0017	Conchostraca	Triglyptidae	Triglypta	Triglypta haifanggouensis	A
Dp003/0017	Conchostraca	Triglyptidae	Triglypta	Triglypta haifanggouensis	A
Dp003/0017	Conchostraca	Triglyptidae	Triglypta	Triglypta haifanggouensis	A
Dp003/0017	Conchostraca	Triglyptidae	Triglypta	Triglypta haifanggouensis	A
Dp003/0017	Conchostraca	Triglyptidae	Triglypta	Triglypta haifanggouensis	A
Dp003/0017	Conchostraca	Triglyptidae	Triglypta	Triglypta haifanggouensis	A
Dp003/0017	Conchostraca	Triglyptidae	Triglypta	Triglypta haifanggouensis	A
Dp003/0017	Conchostraca	Triglyptidae	Triglypta	Triglypta haifanggouensis	A
Dp003/0017	Conchostraca	Triglyptidae	Triglypta	Triglypta haifanggouensis	A
Dp003/0017	Conchostraca	Triglyptidae	Triglypta	Triglypta haifanggouensis	A
Dp003/0017	Conchostraca	Triglyptidae	Triglypta	Triglypta haifanggouensis	B
Dp003/0017	Conchostraca	Triglyptidae	Triglypta	Triglypta haifanggouensis	B
Dp003/0017	Conchostraca	Triglyptidae	Triglypta	Triglypta haifanggouensis	B
Dp003/0017	Conchostraca	Triglyptidae	Triglypta	Triglypta haifanggouensis	B
Dp003/0017	Conchostraca	Triglyptidae	Triglypta	Triglypta haifanggouensis	C
Dp003/0018	Hemiptera	Corixidae	Yanliaocorixa	Yanliaocorixa chinensis	A
Dp003/0018	Conchostraca	Triglyptidae	Triglypta	Triglypta haifanggouensis	A
Dp003/0018	Conchostraca	Triglyptidae	Triglypta	Triglypta haifanggouensis	A
Dp003/0018	Conchostraca	Triglyptidae	Triglypta	Triglypta haifanggouensis	A
Dp003/0018	Conchostraca	Triglyptidae	Triglypta	Triglypta haifanggouensis	A
Dp003/0018	Conchostraca	Triglyptidae	Triglypta	Triglypta haifanggouensis	A
Dp003/0018	Conchostraca	Triglyptidae	Triglypta	Triglypta haifanggouensis	A
Dp003/0018	Conchostraca	Triglyptidae	Triglypta	Triglypta haifanggouensis	A
Dp003/0018	Conchostraca	Triglyptidae	Triglypta	Triglypta haifanggouensis	A
Dp003/0018	Conchostraca	Triglyptidae	Triglypta	Triglypta haifanggouensis	A
Dp003/0018	Conchostraca	Triglyptidae	Triglypta	Triglypta haifanggouensis	A
Dp003/0018	Conchostraca	Triglyptidae	Triglypta	Triglypta haifanggouensis	A
Dp003/0018	Conchostraca	Triglyptidae	Triglypta	Triglypta haifanggouensis	A
Dp003/0018	Conchostraca	Triglyptidae	Triglypta	Triglypta haifanggouensis	A
Dp003/0018	Conchostraca	Triglyptidae	Triglypta	Triglypta haifanggouensis	A
Dp003/0018	Conchostraca	Triglyptidae	Triglypta	Triglypta haifanggouensis	A
Dp003/0018	Conchostraca	Triglyptidae	Triglypta	Triglypta haifanggouensis	A
Dp003/0018	Conchostraca	Triglyptidae	Triglypta	Triglypta haifanggouensis	A
Dp003/0018	Conchostraca	Triglyptidae	Triglypta	Triglypta haifanggouensis	A
Dp003/0018	Conchostraca	Triglyptidae	Triglypta	Triglypta haifanggouensis	A
Dp003/0018	Conchostraca	Triglyptidae	Triglypta	Triglypta haifanggouensis	A
Dp003/0018	Conchostraca	Triglyptidae	Triglypta	Triglypta haifanggouensis	B
Dp003/0018	Conchostraca	Triglyptidae	Triglypta	Triglypta haifanggouensis	B
Dp003/0018	Conchostraca	Triglyptidae	Triglypta	Triglypta haifanggouensis	B
Dp003/0018	Conchostraca	Triglyptidae	Triglypta	Triglypta haifanggouensis	B
Dp003/0018	Conchostraca	Triglyptidae	Triglypta	Triglypta haifanggouensis	B
Dp003/0018	Conchostraca	Triglyptidae	Triglypta	Triglypta haifanggouensis	B
Dp003/0018	Conchostraca	Triglyptidae	Triglypta	Triglypta haifanggouensis	B
Dp003/0018	Conchostraca	Triglyptidae	Triglypta	Triglypta haifanggouensis	B
Dp003/0018	Conchostraca	Triglyptidae	Triglypta	Triglypta haifanggouensis	B
Dp003/0018	Conchostraca	Triglyptidae	Triglypta	Triglypta haifanggouensis	B
Dp003/0018	Conchostraca	Triglyptidae	Triglypta	Triglypta haifanggouensis	C
Dp003/0018	Conchostraca	Triglyptidae	Triglypta	Triglypta haifanggouensis	C
Dp003/0018	Conchostraca	Triglyptidae	Triglypta	Triglypta haifanggouensis	C
Dp003/0018	Conchostraca	Triglyptidae	Triglypta	Triglypta haifanggouensis	C
Dp003/0018	Conchostraca	Triglyptidae	Triglypta	Triglypta haifanggouensis	C
Dp003/0018	Conchostraca	Triglyptidae	Triglypta	Triglypta haifanggouensis	C
Dp003/0018	Conchostraca	Triglyptidae	Triglypta	Triglypta haifanggouensis	D
Dp003/0018	Conchostraca	Triglyptidae	Triglypta	Triglypta haifanggouensis	D
Dp003/0018	Conchostraca	Triglyptidae	Triglypta	Triglypta haifanggouensis	E
Dp003/0019	Diptera	unknown	unknown	unknown	A
Dp003/0019	Conchostraca	Triglyptidae	Triglypta	Triglypta haifanggouensis	A
Dp003/0019	Conchostraca	Triglyptidae	Triglypta	Triglypta haifanggouensis	A
Dp003/0019	Conchostraca	Triglyptidae	Triglypta	Triglypta haifanggouensis	A
Dp003/0019	Conchostraca	Triglyptidae	Triglypta	Triglypta haifanggouensis	A
Dp003/0019	Conchostraca	Triglyptidae	Triglypta	Triglypta haifanggouensis	A
Dp003/0019	Conchostraca	Triglyptidae	Triglypta	Triglypta haifanggouensis	A
Dp003/0019	Conchostraca	Triglyptidae	Triglypta	Triglypta haifanggouensis	A
Dp003/0019	Conchostraca	Triglyptidae	Triglypta	Triglypta haifanggouensis	A
Dp003/0019	Conchostraca	Triglyptidae	Triglypta	Triglypta haifanggouensis	A
Dp003/0019	Conchostraca	Triglyptidae	Triglypta	Triglypta haifanggouensis	A
Dp003/0019	Conchostraca	Triglyptidae	Triglypta	Triglypta haifanggouensis	A
Dp003/0019	Conchostraca	Triglyptidae	Triglypta	Triglypta haifanggouensis	A
Dp003/0019	Conchostraca	Triglyptidae	Triglypta	Triglypta haifanggouensis	A
Dp003/0019	Conchostraca	Triglyptidae	Triglypta	Triglypta haifanggouensis	A
Dp003/0019	Conchostraca	Triglyptidae	Triglypta	Triglypta haifanggouensis	A
Dp003/0019	Conchostraca	Triglyptidae	Triglypta	Triglypta haifanggouensis	A
Dp003/0019	Conchostraca	Triglyptidae	Triglypta	Triglypta haifanggouensis	A
Dp003/0019	Conchostraca	Triglyptidae	Triglypta	Triglypta haifanggouensis	A
Dp003/0019	Conchostraca	Triglyptidae	Triglypta	Triglypta haifanggouensis	A
Dp003/0019	Conchostraca	Triglyptidae	Triglypta	Triglypta haifanggouensis	A
Dp003/0019	Conchostraca	Triglyptidae	Triglypta	Triglypta haifanggouensis	A
Dp003/0019	Conchostraca	Triglyptidae	Triglypta	Triglypta haifanggouensis	A
Dp003/0019	Conchostraca	Triglyptidae	Triglypta	Triglypta haifanggouensis	A
Dp003/0019	Conchostraca	Triglyptidae	Triglypta	Triglypta haifanggouensis	A
Dp003/0019	Conchostraca	Triglyptidae	Triglypta	Triglypta haifanggouensis	B
Dp003/0019	Conchostraca	Triglyptidae	Triglypta	Triglypta haifanggouensis	B
Dp003/0019	Conchostraca	Triglyptidae	Triglypta	Triglypta haifanggouensis	B
Dp003/0019	Conchostraca	Triglyptidae	Triglypta	Triglypta haifanggouensis	B
Dp003/0019	Conchostraca	Triglyptidae	Triglypta	Triglypta haifanggouensis	B
Dp003/0019	Conchostraca	Triglyptidae	Triglypta	Triglypta haifanggouensis	B
Dp003/0019	Conchostraca	Triglyptidae	Triglypta	Triglypta haifanggouensis	B
Dp003/0019	Conchostraca	Triglyptidae	Triglypta	Triglypta haifanggouensis	B
Dp003/0019	Conchostraca	Triglyptidae	Triglypta	Triglypta haifanggouensis	C
Dp003/0019	Conchostraca	Triglyptidae	Triglypta	Triglypta haifanggouensis	C
Dp003/0019	Conchostraca	Triglyptidae	Triglypta	Triglypta haifanggouensis	C
Dp003/0019	Conchostraca	Triglyptidae	Triglypta	Triglypta haifanggouensis	C
Dp003/0019	Conchostraca	Triglyptidae	Triglypta	Triglypta haifanggouensis	C
Dp003/0019	Conchostraca	Triglyptidae	Triglypta	Triglypta haifanggouensis	E
Dp003/0019	Conchostraca	Triglyptidae	Triglypta	Triglypta haifanggouensis	E
Dp003/0019	unknown	unknown	unknown	unknown	D
Dp003/0019	unknown	unknown	unknown	unknown	D
Dp003/0020	Mecoptera	Nannochoristidae	Itaphlebia	Itaphlebia decorosa	C
Dp003/0020	Conchostraca	Triglyptidae	Triglypta	Triglypta haifanggouensis	A
Dp003/0020	Conchostraca	Triglyptidae	Triglypta	Triglypta haifanggouensis	A
Dp003/0020	Conchostraca	Triglyptidae	Triglypta	Triglypta haifanggouensis	A
Dp003/0020	Conchostraca	Triglyptidae	Triglypta	Triglypta haifanggouensis	A
Dp003/0020	Conchostraca	Triglyptidae	Triglypta	Triglypta haifanggouensis	A
Dp003/0020	Conchostraca	Triglyptidae	Triglypta	Triglypta haifanggouensis	A
Dp003/0020	Conchostraca	Triglyptidae	Triglypta	Triglypta haifanggouensis	A
Dp003/0020	Conchostraca	Triglyptidae	Triglypta	Triglypta haifanggouensis	A
Dp003/0020	Conchostraca	Triglyptidae	Triglypta	Triglypta haifanggouensis	A
Dp003/0020	Conchostraca	Triglyptidae	Triglypta	Triglypta haifanggouensis	A
Dp003/0020	Conchostraca	Triglyptidae	Triglypta	Triglypta haifanggouensis	A
Dp003/0020	Conchostraca	Triglyptidae	Triglypta	Triglypta haifanggouensis	A
Dp003/0020	Conchostraca	Triglyptidae	Triglypta	Triglypta haifanggouensis	A
Dp003/0020	Conchostraca	Triglyptidae	Triglypta	Triglypta haifanggouensis	A
Dp003/0020	Conchostraca	Triglyptidae	Triglypta	Triglypta haifanggouensis	A
Dp003/0020	Conchostraca	Triglyptidae	Triglypta	Triglypta haifanggouensis	A
Dp003/0020	Conchostraca	Triglyptidae	Triglypta	Triglypta haifanggouensis	A
Dp003/0020	Conchostraca	Triglyptidae	Triglypta	Triglypta haifanggouensis	A
Dp003/0020	Conchostraca	Triglyptidae	Triglypta	Triglypta haifanggouensis	A
Dp003/0020	Conchostraca	Triglyptidae	Triglypta	Triglypta haifanggouensis	A
Dp003/0020	Conchostraca	Triglyptidae	Triglypta	Triglypta haifanggouensis	A
Dp003/0020	Conchostraca	Triglyptidae	Triglypta	Triglypta haifanggouensis	A
Dp003/0020	Conchostraca	Triglyptidae	Triglypta	Triglypta haifanggouensis	A
Dp003/0020	Conchostraca	Triglyptidae	Triglypta	Triglypta haifanggouensis	A
Dp003/0020	Conchostraca	Triglyptidae	Triglypta	Triglypta haifanggouensis	A
Dp003/0020	Conchostraca	Triglyptidae	Triglypta	Triglypta haifanggouensis	A
Dp003/0020	Conchostraca	Triglyptidae	Triglypta	Triglypta haifanggouensis	A
Dp003/0020	Conchostraca	Triglyptidae	Triglypta	Triglypta haifanggouensis	A
Dp003/0020	Conchostraca	Triglyptidae	Triglypta	Triglypta haifanggouensis	A
Dp003/0020	Conchostraca	Triglyptidae	Triglypta	Triglypta haifanggouensis	B
Dp003/0020	Conchostraca	Triglyptidae	Triglypta	Triglypta haifanggouensis	B
Dp003/0020	Conchostraca	Triglyptidae	Triglypta	Triglypta haifanggouensis	B
Dp003/0020	Conchostraca	Triglyptidae	Triglypta	Triglypta haifanggouensis	B
Dp003/0020	Conchostraca	Triglyptidae	Triglypta	Triglypta haifanggouensis	B
Dp003/0020	Conchostraca	Triglyptidae	Triglypta	Triglypta haifanggouensis	B
Dp003/0020	Conchostraca	Triglyptidae	Triglypta	Triglypta haifanggouensis	B
Dp003/0020	Conchostraca	Triglyptidae	Triglypta	Triglypta haifanggouensis	B
Dp003/0020	Conchostraca	Triglyptidae	Triglypta	Triglypta haifanggouensis	C
Dp003/0020	Conchostraca	Triglyptidae	Triglypta	Triglypta haifanggouensis	C
Dp003/0020	Conchostraca	Triglyptidae	Triglypta	Triglypta haifanggouensis	E
Dp003/0020	Hemiptera	Corixidae	Yanliaocorixa	Yanliaocorixa chinensis	C
Dp003/0021	Hemiptera	Corixidae	Yanliaocorixa	Yanliaocorixa chinensis	D
Dp003/0022	Conchostraca	Triglyptidae	Triglypta	Triglypta haifanggouensis	A
Dp003/0022	Conchostraca	Triglyptidae	Triglypta	Triglypta haifanggouensis	A
Dp003/0022	Conchostraca	Triglyptidae	Triglypta	Triglypta haifanggouensis	A
Dp003/0022	Conchostraca	Triglyptidae	Triglypta	Triglypta haifanggouensis	A
Dp003/0022	Conchostraca	Triglyptidae	Triglypta	Triglypta haifanggouensis	A
Dp003/0022	Conchostraca	Triglyptidae	Triglypta	Triglypta haifanggouensis	A
Dp003/0022	Conchostraca	Triglyptidae	Triglypta	Triglypta haifanggouensis	A
Dp003/0022	Conchostraca	Triglyptidae	Triglypta	Triglypta haifanggouensis	A
Dp003/0022	Conchostraca	Triglyptidae	Triglypta	Triglypta haifanggouensis	A
Dp003/0022	Conchostraca	Triglyptidae	Triglypta	Triglypta haifanggouensis	A
Dp003/0022	Conchostraca	Triglyptidae	Triglypta	Triglypta haifanggouensis	A
Dp003/0022	Conchostraca	Triglyptidae	Triglypta	Triglypta haifanggouensis	A
Dp003/0022	Conchostraca	Triglyptidae	Triglypta	Triglypta haifanggouensis	A
Dp003/0022	Conchostraca	Triglyptidae	Triglypta	Triglypta haifanggouensis	A
Dp003/0022	Conchostraca	Triglyptidae	Triglypta	Triglypta haifanggouensis	A
Dp003/0022	Conchostraca	Triglyptidae	Triglypta	Triglypta haifanggouensis	A
Dp003/0022	Conchostraca	Triglyptidae	Triglypta	Triglypta haifanggouensis	A
Dp003/0022	Conchostraca	Triglyptidae	Triglypta	Triglypta haifanggouensis	A
Dp003/0022	Conchostraca	Triglyptidae	Triglypta	Triglypta haifanggouensis	A
Dp003/0022	Conchostraca	Triglyptidae	Triglypta	Triglypta haifanggouensis	A
Dp003/0022	Conchostraca	Triglyptidae	Triglypta	Triglypta haifanggouensis	B
Dp003/0022	Conchostraca	Triglyptidae	Triglypta	Triglypta haifanggouensis	B
Dp003/0022	Conchostraca	Triglyptidae	Triglypta	Triglypta haifanggouensis	B
Dp003/0022	Conchostraca	Triglyptidae	Triglypta	Triglypta haifanggouensis	B
Dp003/0022	Conchostraca	Triglyptidae	Triglypta	Triglypta haifanggouensis	C
Dp003/0022	Conchostraca	Triglyptidae	Triglypta	Triglypta haifanggouensis	C
Dp003/0022	Conchostraca	Triglyptidae	Triglypta	Triglypta haifanggouensis	C
Dp003/0022	Conchostraca	Triglyptidae	Triglypta	Triglypta haifanggouensis	C
Dp003/0022	Conchostraca	Triglyptidae	Triglypta	Triglypta haifanggouensis	E
Dp003/0022	Conchostraca	Triglyptidae	Triglypta	Triglypta haifanggouensis	E
Dp003/0022	Conchostraca	Triglyptidae	Triglypta	Triglypta haifanggouensis	E
Dp003/0022	unknown	unknown	unknown	unknown	D
Dp003/0023	Conchostraca	Triglyptidae	Triglypta	Triglypta haifanggouensis	A
Dp003/0023	Conchostraca	Triglyptidae	Triglypta	Triglypta haifanggouensis	A
Dp003/0023	Conchostraca	Triglyptidae	Triglypta	Triglypta haifanggouensis	A
Dp003/0023	Conchostraca	Triglyptidae	Triglypta	Triglypta haifanggouensis	A
Dp003/0023	Conchostraca	Triglyptidae	Triglypta	Triglypta haifanggouensis	A
Dp003/0023	Conchostraca	Triglyptidae	Triglypta	Triglypta haifanggouensis	A
Dp003/0023	Conchostraca	Triglyptidae	Triglypta	Triglypta haifanggouensis	A
Dp003/0023	Conchostraca	Triglyptidae	Triglypta	Triglypta haifanggouensis	A
Dp003/0023	Conchostraca	Triglyptidae	Triglypta	Triglypta haifanggouensis	A
Dp003/0023	Conchostraca	Triglyptidae	Triglypta	Triglypta haifanggouensis	A
Dp003/0023	Conchostraca	Triglyptidae	Triglypta	Triglypta haifanggouensis	A
Dp003/0023	Conchostraca	Triglyptidae	Triglypta	Triglypta haifanggouensis	A
Dp003/0023	Conchostraca	Triglyptidae	Triglypta	Triglypta haifanggouensis	A
Dp003/0023	Conchostraca	Triglyptidae	Triglypta	Triglypta haifanggouensis	A
Dp003/0023	Conchostraca	Triglyptidae	Triglypta	Triglypta haifanggouensis	A
Dp003/0023	Conchostraca	Triglyptidae	Triglypta	Triglypta haifanggouensis	A
Dp003/0023	Conchostraca	Triglyptidae	Triglypta	Triglypta haifanggouensis	A
Dp003/0023	Conchostraca	Triglyptidae	Triglypta	Triglypta haifanggouensis	A
Dp003/0023	Conchostraca	Triglyptidae	Triglypta	Triglypta haifanggouensis	A
Dp003/0023	Conchostraca	Triglyptidae	Triglypta	Triglypta haifanggouensis	B
Dp003/0023	Conchostraca	Triglyptidae	Triglypta	Triglypta haifanggouensis	B
Dp003/0023	Conchostraca	Triglyptidae	Triglypta	Triglypta haifanggouensis	B
Dp003/0023	Conchostraca	Triglyptidae	Triglypta	Triglypta haifanggouensis	B
Dp003/0023	Conchostraca	Triglyptidae	Triglypta	Triglypta haifanggouensis	B
Dp003/0023	Conchostraca	Triglyptidae	Triglypta	Triglypta haifanggouensis	B
Dp003/0023	Conchostraca	Triglyptidae	Triglypta	Triglypta haifanggouensis	B
Dp003/0023	Conchostraca	Triglyptidae	Triglypta	Triglypta haifanggouensis	B
Dp003/0023	Conchostraca	Triglyptidae	Triglypta	Triglypta haifanggouensis	C
Dp003/0023	Conchostraca	Triglyptidae	Triglypta	Triglypta haifanggouensis	C
Dp003/0023	Conchostraca	Triglyptidae	Triglypta	Triglypta haifanggouensis	C
Dp003/0023	Conchostraca	Triglyptidae	Triglypta	Triglypta haifanggouensis	E
Dp003/0023	Ephemeroptera(l)	Siphlonuridae(l)	Mesobaetis(l)	Mesobaetis sibirica(l)	B
Dp003/0023	Hemiptera	Procercopidae	Anthoscytina	Anthoscytina perpetua	A
Dp003/0024	Conchostraca	Triglyptidae	Triglypta	Triglypta haifanggouensis	A
Dp003/0024	Conchostraca	Triglyptidae	Triglypta	Triglypta haifanggouensis	A
Dp003/0024	Conchostraca	Triglyptidae	Triglypta	Triglypta haifanggouensis	A
Dp003/0024	Conchostraca	Triglyptidae	Triglypta	Triglypta haifanggouensis	A
Dp003/0024	Conchostraca	Triglyptidae	Triglypta	Triglypta haifanggouensis	A
Dp003/0024	Conchostraca	Triglyptidae	Triglypta	Triglypta haifanggouensis	A
Dp003/0024	Conchostraca	Triglyptidae	Triglypta	Triglypta haifanggouensis	A
Dp003/0024	Conchostraca	Triglyptidae	Triglypta	Triglypta haifanggouensis	A
Dp003/0024	Conchostraca	Triglyptidae	Triglypta	Triglypta haifanggouensis	A
Dp003/0024	Conchostraca	Triglyptidae	Triglypta	Triglypta haifanggouensis	A
Dp003/0024	Conchostraca	Triglyptidae	Triglypta	Triglypta haifanggouensis	A
Dp003/0024	Conchostraca	Triglyptidae	Triglypta	Triglypta haifanggouensis	A
Dp003/0024	Conchostraca	Triglyptidae	Triglypta	Triglypta haifanggouensis	A
Dp003/0024	Conchostraca	Triglyptidae	Triglypta	Triglypta haifanggouensis	C
Dp003/0024	Conchostraca	Triglyptidae	Triglypta	Triglypta haifanggouensis	D
Dp003/0024	Conchostraca	Triglyptidae	Triglypta	Triglypta haifanggouensis	D
Dp003/0024	Conchostraca	Triglyptidae	Triglypta	Triglypta haifanggouensis	D
Dp003/0024	unknown	unknown	unknown	unknown	E
Dp003/0025	Conchostraca	Triglyptidae	Triglypta	Triglypta haifanggouensis	A
Dp003/0025	Conchostraca	Triglyptidae	Triglypta	Triglypta haifanggouensis	A
Dp003/0025	Conchostraca	Triglyptidae	Triglypta	Triglypta haifanggouensis	A
Dp003/0025	Conchostraca	Triglyptidae	Triglypta	Triglypta haifanggouensis	A
Dp003/0025	Conchostraca	Triglyptidae	Triglypta	Triglypta haifanggouensis	A
Dp003/0025	Conchostraca	Triglyptidae	Triglypta	Triglypta haifanggouensis	A
Dp003/0025	Conchostraca	Triglyptidae	Triglypta	Triglypta haifanggouensis	A
Dp003/0025	Conchostraca	Triglyptidae	Triglypta	Triglypta haifanggouensis	A
Dp003/0025	Conchostraca	Triglyptidae	Triglypta	Triglypta haifanggouensis	A
Dp003/0025	Conchostraca	Triglyptidae	Triglypta	Triglypta haifanggouensis	A
Dp003/0025	Conchostraca	Triglyptidae	Triglypta	Triglypta haifanggouensis	A
Dp003/0025	Conchostraca	Triglyptidae	Triglypta	Triglypta haifanggouensis	A
Dp003/0025	Conchostraca	Triglyptidae	Triglypta	Triglypta haifanggouensis	A
Dp003/0025	Conchostraca	Triglyptidae	Triglypta	Triglypta haifanggouensis	A
Dp003/0025	Conchostraca	Triglyptidae	Triglypta	Triglypta haifanggouensis	A
Dp003/0025	Conchostraca	Triglyptidae	Triglypta	Triglypta haifanggouensis	A
Dp003/0025	Conchostraca	Triglyptidae	Triglypta	Triglypta haifanggouensis	A
Dp003/0025	Conchostraca	Triglyptidae	Triglypta	Triglypta haifanggouensis	A
Dp003/0025	Conchostraca	Triglyptidae	Triglypta	Triglypta haifanggouensis	A
Dp003/0025	Conchostraca	Triglyptidae	Triglypta	Triglypta haifanggouensis	A
Dp003/0025	Conchostraca	Triglyptidae	Triglypta	Triglypta haifanggouensis	A
Dp003/0025	Conchostraca	Triglyptidae	Triglypta	Triglypta haifanggouensis	A
Dp003/0025	Conchostraca	Triglyptidae	Triglypta	Triglypta haifanggouensis	A
Dp003/0025	Conchostraca	Triglyptidae	Triglypta	Triglypta haifanggouensis	A
Dp003/0025	Conchostraca	Triglyptidae	Triglypta	Triglypta haifanggouensis	A
Dp003/0025	Conchostraca	Triglyptidae	Triglypta	Triglypta haifanggouensis	A
Dp003/0025	Conchostraca	Triglyptidae	Triglypta	Triglypta haifanggouensis	A
Dp003/0025	Conchostraca	Triglyptidae	Triglypta	Triglypta haifanggouensis	A
Dp003/0025	Conchostraca	Triglyptidae	Triglypta	Triglypta haifanggouensis	A
Dp003/0025	Conchostraca	Triglyptidae	Triglypta	Triglypta haifanggouensis	A
Dp003/0025	Conchostraca	Triglyptidae	Triglypta	Triglypta haifanggouensis	A
Dp003/0025	Conchostraca	Triglyptidae	Triglypta	Triglypta haifanggouensis	A
Dp003/0025	Conchostraca	Triglyptidae	Triglypta	Triglypta haifanggouensis	A
Dp003/0025	Conchostraca	Triglyptidae	Triglypta	Triglypta haifanggouensis	A
Dp003/0025	Conchostraca	Triglyptidae	Triglypta	Triglypta haifanggouensis	A
Dp003/0025	Conchostraca	Triglyptidae	Triglypta	Triglypta haifanggouensis	A
Dp003/0025	Conchostraca	Triglyptidae	Triglypta	Triglypta haifanggouensis	A
Dp003/0025	Conchostraca	Triglyptidae	Triglypta	Triglypta haifanggouensis	B
Dp003/0025	Conchostraca	Triglyptidae	Triglypta	Triglypta haifanggouensis	B
Dp003/0025	Conchostraca	Triglyptidae	Triglypta	Triglypta haifanggouensis	B
Dp003/0025	Conchostraca	Triglyptidae	Triglypta	Triglypta haifanggouensis	B
Dp003/0025	Conchostraca	Triglyptidae	Triglypta	Triglypta haifanggouensis	B
Dp003/0025	Conchostraca	Triglyptidae	Triglypta	Triglypta haifanggouensis	B
Dp003/0025	Conchostraca	Triglyptidae	Triglypta	Triglypta haifanggouensis	B
Dp003/0025	Conchostraca	Triglyptidae	Triglypta	Triglypta haifanggouensis	B
Dp003/0025	Conchostraca	Triglyptidae	Triglypta	Triglypta haifanggouensis	B
Dp003/0025	Conchostraca	Triglyptidae	Triglypta	Triglypta haifanggouensis	B
Dp003/0025	Conchostraca	Triglyptidae	Triglypta	Triglypta haifanggouensis	B
Dp003/0025	Conchostraca	Triglyptidae	Triglypta	Triglypta haifanggouensis	C
Dp003/0025	Conchostraca	Triglyptidae	Triglypta	Triglypta haifanggouensis	C
Dp003/0025	Conchostraca	Triglyptidae	Triglypta	Triglypta haifanggouensis	D
Dp003/0025	Mecoptera	Choristopsychidae	Choristopsyche	Choristopsyche tenuinervis	B
Dp003/0026	Conchostraca	Triglyptidae	Triglypta	Triglypta haifanggouensis	A
Dp003/0026	Conchostraca	Triglyptidae	Triglypta	Triglypta haifanggouensis	A
Dp003/0026	Conchostraca	Triglyptidae	Triglypta	Triglypta haifanggouensis	A
Dp003/0026	Conchostraca	Triglyptidae	Triglypta	Triglypta haifanggouensis	A
Dp003/0026	Conchostraca	Triglyptidae	Triglypta	Triglypta haifanggouensis	A
Dp003/0026	Conchostraca	Triglyptidae	Triglypta	Triglypta haifanggouensis	A
Dp003/0026	Conchostraca	Triglyptidae	Triglypta	Triglypta haifanggouensis	A
Dp003/0026	Conchostraca	Triglyptidae	Triglypta	Triglypta haifanggouensis	A
Dp003/0026	Conchostraca	Triglyptidae	Triglypta	Triglypta haifanggouensis	A
Dp003/0026	Conchostraca	Triglyptidae	Triglypta	Triglypta haifanggouensis	A
Dp003/0026	Conchostraca	Triglyptidae	Triglypta	Triglypta haifanggouensis	A
Dp003/0026	Conchostraca	Triglyptidae	Triglypta	Triglypta haifanggouensis	A
Dp003/0026	Conchostraca	Triglyptidae	Triglypta	Triglypta haifanggouensis	A
Dp003/0026	Conchostraca	Triglyptidae	Triglypta	Triglypta haifanggouensis	A
Dp003/0026	Conchostraca	Triglyptidae	Triglypta	Triglypta haifanggouensis	A
Dp003/0026	Conchostraca	Triglyptidae	Triglypta	Triglypta haifanggouensis	A
Dp003/0026	Conchostraca	Triglyptidae	Triglypta	Triglypta haifanggouensis	A
Dp003/0026	Conchostraca	Triglyptidae	Triglypta	Triglypta haifanggouensis	A
Dp003/0026	Conchostraca	Triglyptidae	Triglypta	Triglypta haifanggouensis	A
Dp003/0026	Conchostraca	Triglyptidae	Triglypta	Triglypta haifanggouensis	A
Dp003/0026	Conchostraca	Triglyptidae	Triglypta	Triglypta haifanggouensis	A
Dp003/0026	Conchostraca	Triglyptidae	Triglypta	Triglypta haifanggouensis	A
Dp003/0026	Conchostraca	Triglyptidae	Triglypta	Triglypta haifanggouensis	B
Dp003/0026	Conchostraca	Triglyptidae	Triglypta	Triglypta haifanggouensis	B
Dp003/0026	Conchostraca	Triglyptidae	Triglypta	Triglypta haifanggouensis	B
Dp003/0026	Conchostraca	Triglyptidae	Triglypta	Triglypta haifanggouensis	B
Dp003/0026	Conchostraca	Triglyptidae	Triglypta	Triglypta haifanggouensis	B
Dp003/0026	Conchostraca	Triglyptidae	Triglypta	Triglypta haifanggouensis	B
Dp003/0026	Conchostraca	Triglyptidae	Triglypta	Triglypta haifanggouensis	B
Dp003/0026	Conchostraca	Triglyptidae	Triglypta	Triglypta haifanggouensis	B
Dp003/0026	Conchostraca	Triglyptidae	Triglypta	Triglypta haifanggouensis	B
Dp003/0026	Conchostraca	Triglyptidae	Triglypta	Triglypta haifanggouensis	B
Dp003/0026	Conchostraca	Triglyptidae	Triglypta	Triglypta haifanggouensis	B
Dp003/0026	Conchostraca	Triglyptidae	Triglypta	Triglypta haifanggouensis	B
Dp003/0026	Conchostraca	Triglyptidae	Triglypta	Triglypta haifanggouensis	B
Dp003/0026	Conchostraca	Triglyptidae	Triglypta	Triglypta haifanggouensis	B
Dp003/0026	Conchostraca	Triglyptidae	Triglypta	Triglypta haifanggouensis	B
Dp003/0026	Conchostraca	Triglyptidae	Triglypta	Triglypta haifanggouensis	B
Dp003/0026	Conchostraca	Triglyptidae	Triglypta	Triglypta haifanggouensis	B
Dp003/0026	Conchostraca	Triglyptidae	Triglypta	Triglypta haifanggouensis	B
Dp003/0026	Conchostraca	Triglyptidae	Triglypta	Triglypta haifanggouensis	B
Dp003/0026	Conchostraca	Triglyptidae	Triglypta	Triglypta haifanggouensis	C
Dp003/0026	Conchostraca	Triglyptidae	Triglypta	Triglypta haifanggouensis	C
Dp003/0026	Conchostraca	Triglyptidae	Triglypta	Triglypta haifanggouensis	C
Dp003/0026	Conchostraca	Triglyptidae	Triglypta	Triglypta haifanggouensis	C
Dp003/0026	Conchostraca	Triglyptidae	Triglypta	Triglypta haifanggouensis	C
Dp003/0026	Conchostraca	Triglyptidae	Triglypta	Triglypta haifanggouensis	D
Dp003/0026	Conchostraca	Triglyptidae	Triglypta	Triglypta haifanggouensis	D
Dp003/0026	Blattaria	unknown	unknown	unknown	C
Dp003/0026	Diptera	Protopleciidae	unknown	unknown	A
Dp003/0027	Orthoptera	Elcanidae	Parelcana	unknown	C
Dp003/0027	Conchostraca	Triglyptidae	Triglypta	Triglypta haifanggouensis	A
Dp003/0027	Conchostraca	Triglyptidae	Triglypta	Triglypta haifanggouensis	A
Dp003/0027	Conchostraca	Triglyptidae	Triglypta	Triglypta haifanggouensis	A
Dp003/0027	Conchostraca	Triglyptidae	Triglypta	Triglypta haifanggouensis	A
Dp003/0027	Conchostraca	Triglyptidae	Triglypta	Triglypta haifanggouensis	A
Dp003/0027	Conchostraca	Triglyptidae	Triglypta	Triglypta haifanggouensis	A
Dp003/0027	Conchostraca	Triglyptidae	Triglypta	Triglypta haifanggouensis	A
Dp003/0027	Conchostraca	Triglyptidae	Triglypta	Triglypta haifanggouensis	A
Dp003/0027	Conchostraca	Triglyptidae	Triglypta	Triglypta haifanggouensis	A
Dp003/0027	Conchostraca	Triglyptidae	Triglypta	Triglypta haifanggouensis	A
Dp003/0027	Conchostraca	Triglyptidae	Triglypta	Triglypta haifanggouensis	A
Dp003/0027	Conchostraca	Triglyptidae	Triglypta	Triglypta haifanggouensis	A
Dp003/0027	Conchostraca	Triglyptidae	Triglypta	Triglypta haifanggouensis	A
Dp003/0027	Conchostraca	Triglyptidae	Triglypta	Triglypta haifanggouensis	A
Dp003/0027	Conchostraca	Triglyptidae	Triglypta	Triglypta haifanggouensis	A
Dp003/0027	Conchostraca	Triglyptidae	Triglypta	Triglypta haifanggouensis	A
Dp003/0027	Conchostraca	Triglyptidae	Triglypta	Triglypta haifanggouensis	A
Dp003/0027	Conchostraca	Triglyptidae	Triglypta	Triglypta haifanggouensis	A
Dp003/0027	Conchostraca	Triglyptidae	Triglypta	Triglypta haifanggouensis	A
Dp003/0027	Conchostraca	Triglyptidae	Triglypta	Triglypta haifanggouensis	A
Dp003/0027	Conchostraca	Triglyptidae	Triglypta	Triglypta haifanggouensis	A
Dp003/0027	Conchostraca	Triglyptidae	Triglypta	Triglypta haifanggouensis	A
Dp003/0027	Conchostraca	Triglyptidae	Triglypta	Triglypta haifanggouensis	A
Dp003/0027	Conchostraca	Triglyptidae	Triglypta	Triglypta haifanggouensis	A
Dp003/0027	Conchostraca	Triglyptidae	Triglypta	Triglypta haifanggouensis	A
Dp003/0027	Conchostraca	Triglyptidae	Triglypta	Triglypta haifanggouensis	A
Dp003/0027	Conchostraca	Triglyptidae	Triglypta	Triglypta haifanggouensis	A
Dp003/0027	Conchostraca	Triglyptidae	Triglypta	Triglypta haifanggouensis	A
Dp003/0027	Conchostraca	Triglyptidae	Triglypta	Triglypta haifanggouensis	A
Dp003/0027	Conchostraca	Triglyptidae	Triglypta	Triglypta haifanggouensis	A
Dp003/0027	Conchostraca	Triglyptidae	Triglypta	Triglypta haifanggouensis	A
Dp003/0027	Conchostraca	Triglyptidae	Triglypta	Triglypta haifanggouensis	A
Dp003/0027	Conchostraca	Triglyptidae	Triglypta	Triglypta haifanggouensis	A
Dp003/0027	Conchostraca	Triglyptidae	Triglypta	Triglypta haifanggouensis	A
Dp003/0027	Conchostraca	Triglyptidae	Triglypta	Triglypta haifanggouensis	A
Dp003/0027	Conchostraca	Triglyptidae	Triglypta	Triglypta haifanggouensis	A
Dp003/0027	Conchostraca	Triglyptidae	Triglypta	Triglypta haifanggouensis	A
Dp003/0027	Conchostraca	Triglyptidae	Triglypta	Triglypta haifanggouensis	A
Dp003/0027	Conchostraca	Triglyptidae	Triglypta	Triglypta haifanggouensis	A
Dp003/0027	Conchostraca	Triglyptidae	Triglypta	Triglypta haifanggouensis	A
Dp003/0027	Conchostraca	Triglyptidae	Triglypta	Triglypta haifanggouensis	A
Dp003/0027	Conchostraca	Triglyptidae	Triglypta	Triglypta haifanggouensis	A
Dp003/0027	Conchostraca	Triglyptidae	Triglypta	Triglypta haifanggouensis	A
Dp003/0027	Conchostraca	Triglyptidae	Triglypta	Triglypta haifanggouensis	A
Dp003/0027	Conchostraca	Triglyptidae	Triglypta	Triglypta haifanggouensis	A
Dp003/0027	Conchostraca	Triglyptidae	Triglypta	Triglypta haifanggouensis	A
Dp003/0027	Conchostraca	Triglyptidae	Triglypta	Triglypta haifanggouensis	A
Dp003/0027	Conchostraca	Triglyptidae	Triglypta	Triglypta haifanggouensis	A
Dp003/0027	Conchostraca	Triglyptidae	Triglypta	Triglypta haifanggouensis	A
Dp003/0027	Conchostraca	Triglyptidae	Triglypta	Triglypta haifanggouensis	A
Dp003/0027	Conchostraca	Triglyptidae	Triglypta	Triglypta haifanggouensis	A
Dp003/0027	Conchostraca	Triglyptidae	Triglypta	Triglypta haifanggouensis	A
Dp003/0027	Conchostraca	Triglyptidae	Triglypta	Triglypta haifanggouensis	A
Dp003/0027	Conchostraca	Triglyptidae	Triglypta	Triglypta haifanggouensis	A
Dp003/0027	Conchostraca	Triglyptidae	Triglypta	Triglypta haifanggouensis	B
Dp003/0027	Conchostraca	Triglyptidae	Triglypta	Triglypta haifanggouensis	B
Dp003/0027	Conchostraca	Triglyptidae	Triglypta	Triglypta haifanggouensis	B
Dp003/0027	Conchostraca	Triglyptidae	Triglypta	Triglypta haifanggouensis	B
Dp003/0027	Conchostraca	Triglyptidae	Triglypta	Triglypta haifanggouensis	B
Dp003/0027	Conchostraca	Triglyptidae	Triglypta	Triglypta haifanggouensis	B
Dp003/0027	Conchostraca	Triglyptidae	Triglypta	Triglypta haifanggouensis	B
Dp003/0027	Conchostraca	Triglyptidae	Triglypta	Triglypta haifanggouensis	B
Dp003/0027	Conchostraca	Triglyptidae	Triglypta	Triglypta haifanggouensis	B
Dp003/0027	Conchostraca	Triglyptidae	Triglypta	Triglypta haifanggouensis	B
Dp003/0027	Conchostraca	Triglyptidae	Triglypta	Triglypta haifanggouensis	B
Dp003/0027	Conchostraca	Triglyptidae	Triglypta	Triglypta haifanggouensis	B
Dp003/0027	Conchostraca	Triglyptidae	Triglypta	Triglypta haifanggouensis	B
Dp003/0027	Conchostraca	Triglyptidae	Triglypta	Triglypta haifanggouensis	B
Dp003/0027	Conchostraca	Triglyptidae	Triglypta	Triglypta haifanggouensis	B
Dp003/0027	Conchostraca	Triglyptidae	Triglypta	Triglypta haifanggouensis	B
Dp003/0027	Conchostraca	Triglyptidae	Triglypta	Triglypta haifanggouensis	B
Dp003/0027	Conchostraca	Triglyptidae	Triglypta	Triglypta haifanggouensis	B
Dp003/0027	Conchostraca	Triglyptidae	Triglypta	Triglypta haifanggouensis	B
Dp003/0027	Conchostraca	Triglyptidae	Triglypta	Triglypta haifanggouensis	D
Dp003/0027	Conchostraca	Triglyptidae	Triglypta	Triglypta haifanggouensis	D
Dp003/0027	Conchostraca	Triglyptidae	Triglypta	Triglypta haifanggouensis	D
Dp003/0027	Conchostraca	Triglyptidae	Triglypta	Triglypta haifanggouensis	D
Dp003/0027	Conchostraca	Triglyptidae	Triglypta	Triglypta haifanggouensis	D
Dp003/0027	Conchostraca	Triglyptidae	Triglypta	Triglypta haifanggouensis	E
Dp003/0027	Conchostraca	Triglyptidae	Triglypta	Triglypta haifanggouensis	E
Dp003/0027	Conchostraca	Triglyptidae	Triglypta	Triglypta haifanggouensis	E
Dp003/0027	Hemiptera	Corixidae	Yanliaocorixa	Yanliaocorixa chinensis	D
Dp003/0027	Blattaria	Raphidiomimidae	unknown	unknown	B
Dp003/0028	Conchostraca	Triglyptidae	Triglypta	Triglypta haifanggouensis	A
Dp003/0028	Conchostraca	Triglyptidae	Triglypta	Triglypta haifanggouensis	A
Dp003/0028	Conchostraca	Triglyptidae	Triglypta	Triglypta haifanggouensis	A
Dp003/0028	Conchostraca	Triglyptidae	Triglypta	Triglypta haifanggouensis	A
Dp003/0028	Conchostraca	Triglyptidae	Triglypta	Triglypta haifanggouensis	A
Dp003/0028	Conchostraca	Triglyptidae	Triglypta	Triglypta haifanggouensis	A
Dp003/0028	Conchostraca	Triglyptidae	Triglypta	Triglypta haifanggouensis	A
Dp003/0028	Conchostraca	Triglyptidae	Triglypta	Triglypta haifanggouensis	A
Dp003/0028	Conchostraca	Triglyptidae	Triglypta	Triglypta haifanggouensis	A
Dp003/0028	Conchostraca	Triglyptidae	Triglypta	Triglypta haifanggouensis	A
Dp003/0028	Conchostraca	Triglyptidae	Triglypta	Triglypta haifanggouensis	A
Dp003/0028	Conchostraca	Triglyptidae	Triglypta	Triglypta haifanggouensis	A
Dp003/0028	Conchostraca	Triglyptidae	Triglypta	Triglypta haifanggouensis	A
Dp003/0028	Conchostraca	Triglyptidae	Triglypta	Triglypta haifanggouensis	A
Dp003/0028	Conchostraca	Triglyptidae	Triglypta	Triglypta haifanggouensis	A
Dp003/0028	Conchostraca	Triglyptidae	Triglypta	Triglypta haifanggouensis	A
Dp003/0028	Conchostraca	Triglyptidae	Triglypta	Triglypta haifanggouensis	A
Dp003/0028	Conchostraca	Triglyptidae	Triglypta	Triglypta haifanggouensis	A
Dp003/0028	Conchostraca	Triglyptidae	Triglypta	Triglypta haifanggouensis	A
Dp003/0028	Conchostraca	Triglyptidae	Triglypta	Triglypta haifanggouensis	A
Dp003/0028	Conchostraca	Triglyptidae	Triglypta	Triglypta haifanggouensis	A
Dp003/0028	Conchostraca	Triglyptidae	Triglypta	Triglypta haifanggouensis	A
Dp003/0028	Conchostraca	Triglyptidae	Triglypta	Triglypta haifanggouensis	A
Dp003/0028	Conchostraca	Triglyptidae	Triglypta	Triglypta haifanggouensis	A
Dp003/0028	Conchostraca	Triglyptidae	Triglypta	Triglypta haifanggouensis	A
Dp003/0028	Conchostraca	Triglyptidae	Triglypta	Triglypta haifanggouensis	A
Dp003/0028	Conchostraca	Triglyptidae	Triglypta	Triglypta haifanggouensis	A
Dp003/0028	Conchostraca	Triglyptidae	Triglypta	Triglypta haifanggouensis	A
Dp003/0028	Conchostraca	Triglyptidae	Triglypta	Triglypta haifanggouensis	A
Dp003/0028	Conchostraca	Triglyptidae	Triglypta	Triglypta haifanggouensis	A
Dp003/0028	Conchostraca	Triglyptidae	Triglypta	Triglypta haifanggouensis	A
Dp003/0028	Conchostraca	Triglyptidae	Triglypta	Triglypta haifanggouensis	A
Dp003/0028	Conchostraca	Triglyptidae	Triglypta	Triglypta haifanggouensis	A
Dp003/0028	Conchostraca	Triglyptidae	Triglypta	Triglypta haifanggouensis	A
Dp003/0028	Conchostraca	Triglyptidae	Triglypta	Triglypta haifanggouensis	A
Dp003/0028	Conchostraca	Triglyptidae	Triglypta	Triglypta haifanggouensis	A
Dp003/0028	Conchostraca	Triglyptidae	Triglypta	Triglypta haifanggouensis	A
Dp003/0028	Conchostraca	Triglyptidae	Triglypta	Triglypta haifanggouensis	A
Dp003/0028	Conchostraca	Triglyptidae	Triglypta	Triglypta haifanggouensis	A
Dp003/0028	Conchostraca	Triglyptidae	Triglypta	Triglypta haifanggouensis	A
Dp003/0028	Conchostraca	Triglyptidae	Triglypta	Triglypta haifanggouensis	A
Dp003/0028	Conchostraca	Triglyptidae	Triglypta	Triglypta haifanggouensis	A
Dp003/0028	Conchostraca	Triglyptidae	Triglypta	Triglypta haifanggouensis	A
Dp003/0028	Conchostraca	Triglyptidae	Triglypta	Triglypta haifanggouensis	A
Dp003/0028	Conchostraca	Triglyptidae	Triglypta	Triglypta haifanggouensis	A
Dp003/0028	Conchostraca	Triglyptidae	Triglypta	Triglypta haifanggouensis	B
Dp003/0028	Conchostraca	Triglyptidae	Triglypta	Triglypta haifanggouensis	B
Dp003/0028	Conchostraca	Triglyptidae	Triglypta	Triglypta haifanggouensis	B
Dp003/0028	Conchostraca	Triglyptidae	Triglypta	Triglypta haifanggouensis	B
Dp003/0028	Conchostraca	Triglyptidae	Triglypta	Triglypta haifanggouensis	B
Dp003/0028	Conchostraca	Triglyptidae	Triglypta	Triglypta haifanggouensis	B
Dp003/0028	Conchostraca	Triglyptidae	Triglypta	Triglypta haifanggouensis	B
Dp003/0028	Conchostraca	Triglyptidae	Triglypta	Triglypta haifanggouensis	B
Dp003/0028	Conchostraca	Triglyptidae	Triglypta	Triglypta haifanggouensis	B
Dp003/0028	Conchostraca	Triglyptidae	Triglypta	Triglypta haifanggouensis	B
Dp003/0028	Conchostraca	Triglyptidae	Triglypta	Triglypta haifanggouensis	B
Dp003/0028	Conchostraca	Triglyptidae	Triglypta	Triglypta haifanggouensis	B
Dp003/0028	Conchostraca	Triglyptidae	Triglypta	Triglypta haifanggouensis	B
Dp003/0028	Conchostraca	Triglyptidae	Triglypta	Triglypta haifanggouensis	B
Dp003/0028	Conchostraca	Triglyptidae	Triglypta	Triglypta haifanggouensis	B
Dp003/0028	Conchostraca	Triglyptidae	Triglypta	Triglypta haifanggouensis	C
Dp003/0028	Conchostraca	Triglyptidae	Triglypta	Triglypta haifanggouensis	C
Dp003/0028	Conchostraca	Triglyptidae	Triglypta	Triglypta haifanggouensis	C
Dp003/0028	Conchostraca	Triglyptidae	Triglypta	Triglypta haifanggouensis	D
Dp003/0028	Hemiptera	Corixidae	Yanliaocorixa	Yanliaocorixa chinensis	D
Dp003/0028	unknown	unknown	unknown	unknown	D
Dp003/0029	Conchostraca	Triglyptidae	Triglypta	Triglypta haifanggouensis	A
Dp003/0029	Conchostraca	Triglyptidae	Triglypta	Triglypta haifanggouensis	A
Dp003/0029	Conchostraca	Triglyptidae	Triglypta	Triglypta haifanggouensis	A
Dp003/0029	Conchostraca	Triglyptidae	Triglypta	Triglypta haifanggouensis	A
Dp003/0029	Conchostraca	Triglyptidae	Triglypta	Triglypta haifanggouensis	A
Dp003/0029	Conchostraca	Triglyptidae	Triglypta	Triglypta haifanggouensis	A
Dp003/0029	Conchostraca	Triglyptidae	Triglypta	Triglypta haifanggouensis	A
Dp003/0029	Conchostraca	Triglyptidae	Triglypta	Triglypta haifanggouensis	A
Dp003/0029	Conchostraca	Triglyptidae	Triglypta	Triglypta haifanggouensis	A
Dp003/0029	Conchostraca	Triglyptidae	Triglypta	Triglypta haifanggouensis	A
Dp003/0029	Conchostraca	Triglyptidae	Triglypta	Triglypta haifanggouensis	A
Dp003/0029	Conchostraca	Triglyptidae	Triglypta	Triglypta haifanggouensis	A
Dp003/0029	Conchostraca	Triglyptidae	Triglypta	Triglypta haifanggouensis	A
Dp003/0029	Conchostraca	Triglyptidae	Triglypta	Triglypta haifanggouensis	A
Dp003/0029	Conchostraca	Triglyptidae	Triglypta	Triglypta haifanggouensis	A
Dp003/0029	Conchostraca	Triglyptidae	Triglypta	Triglypta haifanggouensis	A
Dp003/0029	Conchostraca	Triglyptidae	Triglypta	Triglypta haifanggouensis	A
Dp003/0029	Conchostraca	Triglyptidae	Triglypta	Triglypta haifanggouensis	A
Dp003/0029	Conchostraca	Triglyptidae	Triglypta	Triglypta haifanggouensis	A
Dp003/0029	Conchostraca	Triglyptidae	Triglypta	Triglypta haifanggouensis	A
Dp003/0029	Conchostraca	Triglyptidae	Triglypta	Triglypta haifanggouensis	A
Dp003/0029	Conchostraca	Triglyptidae	Triglypta	Triglypta haifanggouensis	A
Dp003/0029	Conchostraca	Triglyptidae	Triglypta	Triglypta haifanggouensis	A
Dp003/0029	Conchostraca	Triglyptidae	Triglypta	Triglypta haifanggouensis	A
Dp003/0029	Conchostraca	Triglyptidae	Triglypta	Triglypta haifanggouensis	A
Dp003/0029	Conchostraca	Triglyptidae	Triglypta	Triglypta haifanggouensis	A
Dp003/0029	Conchostraca	Triglyptidae	Triglypta	Triglypta haifanggouensis	B
Dp003/0029	Conchostraca	Triglyptidae	Triglypta	Triglypta haifanggouensis	B
Dp003/0029	Conchostraca	Triglyptidae	Triglypta	Triglypta haifanggouensis	B
Dp003/0029	Conchostraca	Triglyptidae	Triglypta	Triglypta haifanggouensis	B
Dp003/0029	Conchostraca	Triglyptidae	Triglypta	Triglypta haifanggouensis	B
Dp003/0029	Conchostraca	Triglyptidae	Triglypta	Triglypta haifanggouensis	B
Dp003/0029	Conchostraca	Triglyptidae	Triglypta	Triglypta haifanggouensis	B
Dp003/0029	Conchostraca	Triglyptidae	Triglypta	Triglypta haifanggouensis	B
Dp003/0029	Conchostraca	Triglyptidae	Triglypta	Triglypta haifanggouensis	B
Dp003/0029	Conchostraca	Triglyptidae	Triglypta	Triglypta haifanggouensis	B
Dp003/0029	Conchostraca	Triglyptidae	Triglypta	Triglypta haifanggouensis	B
Dp003/0029	Conchostraca	Triglyptidae	Triglypta	Triglypta haifanggouensis	B
Dp003/0029	Conchostraca	Triglyptidae	Triglypta	Triglypta haifanggouensis	B
Dp003/0029	Conchostraca	Triglyptidae	Triglypta	Triglypta haifanggouensis	C
Dp003/0029	Conchostraca	Triglyptidae	Triglypta	Triglypta haifanggouensis	C
Dp003/0029	Conchostraca	Triglyptidae	Triglypta	Triglypta haifanggouensis	C
Dp003/0029	Conchostraca	Triglyptidae	Triglypta	Triglypta haifanggouensis	C
Dp003/0029	Conchostraca	Triglyptidae	Triglypta	Triglypta haifanggouensis	C
Dp003/0029	Conchostraca	Triglyptidae	Triglypta	Triglypta haifanggouensis	D
Dp003/0029	Conchostraca	Triglyptidae	Triglypta	Triglypta haifanggouensis	D
Dp003/0029	Conchostraca	Triglyptidae	Triglypta	Triglypta haifanggouensis	E
Dp003/0029	unknown	unknown	unknown	unknown	D
Dp003/0029	unknown	unknown	unknown	unknown	D
Dp003/0030	Conchostraca	Triglyptidae	Triglypta	Triglypta haifanggouensis	A
Dp003/0030	Conchostraca	Triglyptidae	Triglypta	Triglypta haifanggouensis	A
Dp003/0030	Conchostraca	Triglyptidae	Triglypta	Triglypta haifanggouensis	A
Dp003/0030	Conchostraca	Triglyptidae	Triglypta	Triglypta haifanggouensis	A
Dp003/0030	Conchostraca	Triglyptidae	Triglypta	Triglypta haifanggouensis	A
Dp003/0030	Conchostraca	Triglyptidae	Triglypta	Triglypta haifanggouensis	A
Dp003/0030	Conchostraca	Triglyptidae	Triglypta	Triglypta haifanggouensis	A
Dp003/0030	Conchostraca	Triglyptidae	Triglypta	Triglypta haifanggouensis	A
Dp003/0030	Conchostraca	Triglyptidae	Triglypta	Triglypta haifanggouensis	A
Dp003/0030	Conchostraca	Triglyptidae	Triglypta	Triglypta haifanggouensis	A
Dp003/0030	Conchostraca	Triglyptidae	Triglypta	Triglypta haifanggouensis	A
Dp003/0030	Conchostraca	Triglyptidae	Triglypta	Triglypta haifanggouensis	A
Dp003/0030	Conchostraca	Triglyptidae	Triglypta	Triglypta haifanggouensis	A
Dp003/0030	Conchostraca	Triglyptidae	Triglypta	Triglypta haifanggouensis	A
Dp003/0030	Conchostraca	Triglyptidae	Triglypta	Triglypta haifanggouensis	A
Dp003/0030	Conchostraca	Triglyptidae	Triglypta	Triglypta haifanggouensis	A
Dp003/0030	Conchostraca	Triglyptidae	Triglypta	Triglypta haifanggouensis	A
Dp003/0030	Conchostraca	Triglyptidae	Triglypta	Triglypta haifanggouensis	A
Dp003/0030	Conchostraca	Triglyptidae	Triglypta	Triglypta haifanggouensis	A
Dp003/0030	Conchostraca	Triglyptidae	Triglypta	Triglypta haifanggouensis	A
Dp003/0030	Conchostraca	Triglyptidae	Triglypta	Triglypta haifanggouensis	A
Dp003/0030	Conchostraca	Triglyptidae	Triglypta	Triglypta haifanggouensis	A
Dp003/0030	Conchostraca	Triglyptidae	Triglypta	Triglypta haifanggouensis	A
Dp003/0030	Conchostraca	Triglyptidae	Triglypta	Triglypta haifanggouensis	A
Dp003/0030	Conchostraca	Triglyptidae	Triglypta	Triglypta haifanggouensis	A
Dp003/0030	Conchostraca	Triglyptidae	Triglypta	Triglypta haifanggouensis	A
Dp003/0030	Conchostraca	Triglyptidae	Triglypta	Triglypta haifanggouensis	A
Dp003/0030	Conchostraca	Triglyptidae	Triglypta	Triglypta haifanggouensis	A
Dp003/0030	Conchostraca	Triglyptidae	Triglypta	Triglypta haifanggouensis	A
Dp003/0030	Conchostraca	Triglyptidae	Triglypta	Triglypta haifanggouensis	A
Dp003/0031	Conchostraca	Triglyptidae	Triglypta	Triglypta haifanggouensis	A
Dp003/0031	Conchostraca	Triglyptidae	Triglypta	Triglypta haifanggouensis	A
Dp003/0031	Conchostraca	Triglyptidae	Triglypta	Triglypta haifanggouensis	A
Dp003/0031	Conchostraca	Triglyptidae	Triglypta	Triglypta haifanggouensis	A
Dp003/0031	Conchostraca	Triglyptidae	Triglypta	Triglypta haifanggouensis	A
Dp003/0031	Conchostraca	Triglyptidae	Triglypta	Triglypta haifanggouensis	A
Dp003/0031	Conchostraca	Triglyptidae	Triglypta	Triglypta haifanggouensis	A
Dp003/0031	Conchostraca	Triglyptidae	Triglypta	Triglypta haifanggouensis	A
Dp003/0031	Conchostraca	Triglyptidae	Triglypta	Triglypta haifanggouensis	A
Dp003/0031	Conchostraca	Triglyptidae	Triglypta	Triglypta haifanggouensis	B
Dp003/0031	Conchostraca	Triglyptidae	Triglypta	Triglypta haifanggouensis	B
Dp003/0031	Conchostraca	Triglyptidae	Triglypta	Triglypta haifanggouensis	B
Dp003/0031	Conchostraca	Triglyptidae	Triglypta	Triglypta haifanggouensis	B
Dp003/0031	Conchostraca	Triglyptidae	Triglypta	Triglypta haifanggouensis	B
Dp003/0031	Conchostraca	Triglyptidae	Triglypta	Triglypta haifanggouensis	B
Dp003/0031	Conchostraca	Triglyptidae	Triglypta	Triglypta haifanggouensis	B
Dp003/0031	Conchostraca	Triglyptidae	Triglypta	Triglypta haifanggouensis	B
Dp003/0031	Conchostraca	Triglyptidae	Triglypta	Triglypta haifanggouensis	B
Dp003/0031	Conchostraca	Triglyptidae	Triglypta	Triglypta haifanggouensis	B
Dp003/0031	Conchostraca	Triglyptidae	Triglypta	Triglypta haifanggouensis	B
Dp003/0031	Conchostraca	Triglyptidae	Triglypta	Triglypta haifanggouensis	B
Dp003/0031	Conchostraca	Triglyptidae	Triglypta	Triglypta haifanggouensis	B
Dp003/0031	Conchostraca	Triglyptidae	Triglypta	Triglypta haifanggouensis	B
Dp003/0031	Conchostraca	Triglyptidae	Triglypta	Triglypta haifanggouensis	B
Dp003/0031	Conchostraca	Triglyptidae	Triglypta	Triglypta haifanggouensis	B
Dp003/0031	Conchostraca	Triglyptidae	Triglypta	Triglypta haifanggouensis	B
Dp003/0031	Conchostraca	Triglyptidae	Triglypta	Triglypta haifanggouensis	B
Dp003/0031	Conchostraca	Triglyptidae	Triglypta	Triglypta haifanggouensis	B
Dp003/0031	Conchostraca	Triglyptidae	Triglypta	Triglypta haifanggouensis	B
Dp003/0031	Conchostraca	Triglyptidae	Triglypta	Triglypta haifanggouensis	B
Dp003/0031	Conchostraca	Triglyptidae	Triglypta	Triglypta haifanggouensis	B
Dp003/0031	Conchostraca	Triglyptidae	Triglypta	Triglypta haifanggouensis	B
Dp003/0031	Conchostraca	Triglyptidae	Triglypta	Triglypta haifanggouensis	B
Dp003/0031	Conchostraca	Triglyptidae	Triglypta	Triglypta haifanggouensis	B
Dp003/0031	Conchostraca	Triglyptidae	Triglypta	Triglypta haifanggouensis	B
Dp003/0031	Conchostraca	Triglyptidae	Triglypta	Triglypta haifanggouensis	B
Dp003/0031	Conchostraca	Triglyptidae	Triglypta	Triglypta haifanggouensis	B
Dp003/0031	Conchostraca	Triglyptidae	Triglypta	Triglypta haifanggouensis	B
Dp003/0031	Conchostraca	Triglyptidae	Triglypta	Triglypta haifanggouensis	C
Dp003/0031	Conchostraca	Triglyptidae	Triglypta	Triglypta haifanggouensis	C
Dp003/0031	Conchostraca	Triglyptidae	Triglypta	Triglypta haifanggouensis	C
Dp003/0031	Conchostraca	Triglyptidae	Triglypta	Triglypta haifanggouensis	C
Dp003/0031	Conchostraca	Triglyptidae	Triglypta	Triglypta haifanggouensis	C
Dp003/0031	Conchostraca	Triglyptidae	Triglypta	Triglypta haifanggouensis	C
Dp003/0031	Conchostraca	Triglyptidae	Triglypta	Triglypta haifanggouensis	C
Dp003/0031	Conchostraca	Triglyptidae	Triglypta	Triglypta haifanggouensis	C
Dp003/0031	Conchostraca	Triglyptidae	Triglypta	Triglypta haifanggouensis	C
Dp003/0031	Conchostraca	Triglyptidae	Triglypta	Triglypta haifanggouensis	C
Dp003/0031	Conchostraca	Triglyptidae	Triglypta	Triglypta haifanggouensis	C
Dp003/0031	Conchostraca	Triglyptidae	Triglypta	Triglypta haifanggouensis	D
Dp003/0031	Conchostraca	Triglyptidae	Triglypta	Triglypta haifanggouensis	D
Dp003/0031	Conchostraca	Triglyptidae	Triglypta	Triglypta haifanggouensis	D
Dp003/0031	Conchostraca	Triglyptidae	Triglypta	Triglypta haifanggouensis	D
Dp003/0031	Conchostraca	Triglyptidae	Triglypta	Triglypta haifanggouensis	D
Dp003/0031	Conchostraca	Triglyptidae	Triglypta	Triglypta haifanggouensis	D
Dp003/0031	Conchostraca	Triglyptidae	Triglypta	Triglypta haifanggouensis	D
Dp003/0031	Conchostraca	Triglyptidae	Triglypta	Triglypta haifanggouensis	D
Dp003/0031	Conchostraca	Triglyptidae	Triglypta	Triglypta haifanggouensis	D
Dp003/0031	Conchostraca	Triglyptidae	Triglypta	Triglypta haifanggouensis	D
Dp003/0031	Conchostraca	Triglyptidae	Triglypta	Triglypta haifanggouensis	D
Dp003/0031	Conchostraca	Triglyptidae	Triglypta	Triglypta haifanggouensis	E
Dp003/0031	Conchostraca	Triglyptidae	Triglypta	Triglypta haifanggouensis	E
Dp003/0031	Hemiptera	Procercopidae	Anthoscytina	Anthoscytina perpetua	A
Dp003/0031	Dermaptera	Dermapteridae	Jurassimedeola	Jurassimedeola orientalis	B
Dp003/0031	Hemiptera	Corixidae	Yanliaocorixa	Yanliaocorixa chinensis	B
Dp003/0031	Ephemeroptera(l)	unknown	unknown	unknown	D
Dp003/0031	Hemiptera	Corixidae	Yanliaocorixa	Yanliaocorixa chinensis	B
Dp003/0032	Conchostraca	Triglyptidae	Triglypta	Triglypta haifanggouensis	A
Dp003/0032	Conchostraca	Triglyptidae	Triglypta	Triglypta haifanggouensis	A
Dp003/0032	Conchostraca	Triglyptidae	Triglypta	Triglypta haifanggouensis	A
Dp003/0032	Conchostraca	Triglyptidae	Triglypta	Triglypta haifanggouensis	A
Dp003/0032	Conchostraca	Triglyptidae	Triglypta	Triglypta haifanggouensis	A
Dp003/0032	Conchostraca	Triglyptidae	Triglypta	Triglypta haifanggouensis	A
Dp003/0032	Conchostraca	Triglyptidae	Triglypta	Triglypta haifanggouensis	A
Dp003/0032	Conchostraca	Triglyptidae	Triglypta	Triglypta haifanggouensis	A
Dp003/0032	Conchostraca	Triglyptidae	Triglypta	Triglypta haifanggouensis	A
Dp003/0032	Conchostraca	Triglyptidae	Triglypta	Triglypta haifanggouensis	A
Dp003/0032	Conchostraca	Triglyptidae	Triglypta	Triglypta haifanggouensis	B
Dp003/0032	Conchostraca	Triglyptidae	Triglypta	Triglypta haifanggouensis	B
Dp003/0032	Conchostraca	Triglyptidae	Triglypta	Triglypta haifanggouensis	B
Dp003/0032	Conchostraca	Triglyptidae	Triglypta	Triglypta haifanggouensis	C
Dp003/0032	Conchostraca	Triglyptidae	Triglypta	Triglypta haifanggouensis	C
Dp003/0032	Conchostraca	Triglyptidae	Triglypta	Triglypta haifanggouensis	E
Dp003/0032	unknown	unknown	unknown	unknown	D
Dp003/0033	Conchostraca	Triglyptidae	Triglypta	Triglypta haifanggouensis	A
Dp003/0033	Conchostraca	Triglyptidae	Triglypta	Triglypta haifanggouensis	A
Dp003/0033	Conchostraca	Triglyptidae	Triglypta	Triglypta haifanggouensis	A
Dp003/0033	Conchostraca	Triglyptidae	Triglypta	Triglypta haifanggouensis	A
Dp003/0033	Conchostraca	Triglyptidae	Triglypta	Triglypta haifanggouensis	A
Dp003/0033	Conchostraca	Triglyptidae	Triglypta	Triglypta haifanggouensis	A
Dp003/0033	Conchostraca	Triglyptidae	Triglypta	Triglypta haifanggouensis	A
Dp003/0033	Conchostraca	Triglyptidae	Triglypta	Triglypta haifanggouensis	A
Dp003/0033	Conchostraca	Triglyptidae	Triglypta	Triglypta haifanggouensis	A
Dp003/0033	Conchostraca	Triglyptidae	Triglypta	Triglypta haifanggouensis	B
Dp003/0033	Conchostraca	Triglyptidae	Triglypta	Triglypta haifanggouensis	B
Dp003/0033	Conchostraca	Triglyptidae	Triglypta	Triglypta haifanggouensis	D
Dp003/0033	Conchostraca	Triglyptidae	Triglypta	Triglypta haifanggouensis	D
Dp003/0033	Conchostraca	Triglyptidae	Triglypta	Triglypta haifanggouensis	D
Dp003/0033	Conchostraca	Triglyptidae	Triglypta	Triglypta haifanggouensis	D
Dp003/0033	Conchostraca	Triglyptidae	Triglypta	Triglypta haifanggouensis	E
Dp003/0033	Conchostraca	Triglyptidae	Triglypta	Triglypta haifanggouensis	E
Dp003/0033	Hemiptera	Corixidae	Yanliaocorixa	Yanliaocorixa chinensis	B
Dp003/0034	Conchostraca	Triglyptidae	Triglypta	Triglypta haifanggouensis	A
Dp003/0034	Conchostraca	Triglyptidae	Triglypta	Triglypta haifanggouensis	A
Dp003/0034	Conchostraca	Triglyptidae	Triglypta	Triglypta haifanggouensis	A
Dp003/0034	Conchostraca	Triglyptidae	Triglypta	Triglypta haifanggouensis	A
Dp003/0034	Conchostraca	Triglyptidae	Triglypta	Triglypta haifanggouensis	A
Dp003/0034	Conchostraca	Triglyptidae	Triglypta	Triglypta haifanggouensis	A
Dp003/0034	Conchostraca	Triglyptidae	Triglypta	Triglypta haifanggouensis	A
Dp003/0034	Conchostraca	Triglyptidae	Triglypta	Triglypta haifanggouensis	A
Dp003/0034	Conchostraca	Triglyptidae	Triglypta	Triglypta haifanggouensis	A
Dp003/0034	Conchostraca	Triglyptidae	Triglypta	Triglypta haifanggouensis	A
Dp003/0034	Conchostraca	Triglyptidae	Triglypta	Triglypta haifanggouensis	A
Dp003/0034	Conchostraca	Triglyptidae	Triglypta	Triglypta haifanggouensis	A
Dp003/0034	Conchostraca	Triglyptidae	Triglypta	Triglypta haifanggouensis	A
Dp003/0034	Conchostraca	Triglyptidae	Triglypta	Triglypta haifanggouensis	A
Dp003/0034	Conchostraca	Triglyptidae	Triglypta	Triglypta haifanggouensis	A
Dp003/0034	Conchostraca	Triglyptidae	Triglypta	Triglypta haifanggouensis	A
Dp003/0034	Conchostraca	Triglyptidae	Triglypta	Triglypta haifanggouensis	A
Dp003/0034	Conchostraca	Triglyptidae	Triglypta	Triglypta haifanggouensis	A
Dp003/0034	Conchostraca	Triglyptidae	Triglypta	Triglypta haifanggouensis	A
Dp003/0034	Conchostraca	Triglyptidae	Triglypta	Triglypta haifanggouensis	A
Dp003/0034	Conchostraca	Triglyptidae	Triglypta	Triglypta haifanggouensis	A
Dp003/0034	Conchostraca	Triglyptidae	Triglypta	Triglypta haifanggouensis	A
Dp003/0034	Conchostraca	Triglyptidae	Triglypta	Triglypta haifanggouensis	A
Dp003/0034	Conchostraca	Triglyptidae	Triglypta	Triglypta haifanggouensis	A
Dp003/0034	Conchostraca	Triglyptidae	Triglypta	Triglypta haifanggouensis	A
Dp003/0034	Conchostraca	Triglyptidae	Triglypta	Triglypta haifanggouensis	A
Dp003/0034	Conchostraca	Triglyptidae	Triglypta	Triglypta haifanggouensis	A
Dp003/0034	Conchostraca	Triglyptidae	Triglypta	Triglypta haifanggouensis	A
Dp003/0034	Conchostraca	Triglyptidae	Triglypta	Triglypta haifanggouensis	A
Dp003/0034	Conchostraca	Triglyptidae	Triglypta	Triglypta haifanggouensis	A
Dp003/0034	Conchostraca	Triglyptidae	Triglypta	Triglypta haifanggouensis	A
Dp003/0034	Conchostraca	Triglyptidae	Triglypta	Triglypta haifanggouensis	A
Dp003/0034	Conchostraca	Triglyptidae	Triglypta	Triglypta haifanggouensis	A
Dp003/0034	Conchostraca	Triglyptidae	Triglypta	Triglypta haifanggouensis	A
Dp003/0034	Conchostraca	Triglyptidae	Triglypta	Triglypta haifanggouensis	A
Dp003/0034	Conchostraca	Triglyptidae	Triglypta	Triglypta haifanggouensis	A
Dp003/0034	Conchostraca	Triglyptidae	Triglypta	Triglypta haifanggouensis	A
Dp003/0034	Conchostraca	Triglyptidae	Triglypta	Triglypta haifanggouensis	A
Dp003/0034	Conchostraca	Triglyptidae	Triglypta	Triglypta haifanggouensis	A
Dp003/0034	Conchostraca	Triglyptidae	Triglypta	Triglypta haifanggouensis	A
Dp003/0034	Conchostraca	Triglyptidae	Triglypta	Triglypta haifanggouensis	A
Dp003/0034	Conchostraca	Triglyptidae	Triglypta	Triglypta haifanggouensis	A
Dp003/0034	Conchostraca	Triglyptidae	Triglypta	Triglypta haifanggouensis	A
Dp003/0034	Conchostraca	Triglyptidae	Triglypta	Triglypta haifanggouensis	A
Dp003/0034	Conchostraca	Triglyptidae	Triglypta	Triglypta haifanggouensis	A
Dp003/0034	Conchostraca	Triglyptidae	Triglypta	Triglypta haifanggouensis	A
Dp003/0034	Conchostraca	Triglyptidae	Triglypta	Triglypta haifanggouensis	A
Dp003/0034	Conchostraca	Triglyptidae	Triglypta	Triglypta haifanggouensis	A
Dp003/0034	Conchostraca	Triglyptidae	Triglypta	Triglypta haifanggouensis	A
Dp003/0034	Conchostraca	Triglyptidae	Triglypta	Triglypta haifanggouensis	A
Dp003/0034	Conchostraca	Triglyptidae	Triglypta	Triglypta haifanggouensis	A
Dp003/0034	Conchostraca	Triglyptidae	Triglypta	Triglypta haifanggouensis	A
Dp003/0034	Conchostraca	Triglyptidae	Triglypta	Triglypta haifanggouensis	A
Dp003/0034	Conchostraca	Triglyptidae	Triglypta	Triglypta haifanggouensis	A
Dp003/0034	Conchostraca	Triglyptidae	Triglypta	Triglypta haifanggouensis	A
Dp003/0034	Conchostraca	Triglyptidae	Triglypta	Triglypta haifanggouensis	A
Dp003/0034	Conchostraca	Triglyptidae	Triglypta	Triglypta haifanggouensis	A
Dp003/0034	Conchostraca	Triglyptidae	Triglypta	Triglypta haifanggouensis	A
Dp003/0034	Conchostraca	Triglyptidae	Triglypta	Triglypta haifanggouensis	A
Dp003/0034	Conchostraca	Triglyptidae	Triglypta	Triglypta haifanggouensis	B
Dp003/0034	Conchostraca	Triglyptidae	Triglypta	Triglypta haifanggouensis	B
Dp003/0034	Conchostraca	Triglyptidae	Triglypta	Triglypta haifanggouensis	B
Dp003/0034	Conchostraca	Triglyptidae	Triglypta	Triglypta haifanggouensis	B
Dp003/0034	Conchostraca	Triglyptidae	Triglypta	Triglypta haifanggouensis	B
Dp003/0034	Conchostraca	Triglyptidae	Triglypta	Triglypta haifanggouensis	B
Dp003/0034	Conchostraca	Triglyptidae	Triglypta	Triglypta haifanggouensis	B
Dp003/0034	Conchostraca	Triglyptidae	Triglypta	Triglypta haifanggouensis	B
Dp003/0034	Conchostraca	Triglyptidae	Triglypta	Triglypta haifanggouensis	B
Dp003/0034	Conchostraca	Triglyptidae	Triglypta	Triglypta haifanggouensis	B
Dp003/0034	Conchostraca	Triglyptidae	Triglypta	Triglypta haifanggouensis	B
Dp003/0034	Conchostraca	Triglyptidae	Triglypta	Triglypta haifanggouensis	B
Dp003/0034	Conchostraca	Triglyptidae	Triglypta	Triglypta haifanggouensis	B
Dp003/0034	Conchostraca	Triglyptidae	Triglypta	Triglypta haifanggouensis	B
Dp003/0034	Conchostraca	Triglyptidae	Triglypta	Triglypta haifanggouensis	B
Dp003/0034	Conchostraca	Triglyptidae	Triglypta	Triglypta haifanggouensis	B
Dp003/0034	Conchostraca	Triglyptidae	Triglypta	Triglypta haifanggouensis	B
Dp003/0034	Conchostraca	Triglyptidae	Triglypta	Triglypta haifanggouensis	B
Dp003/0034	Conchostraca	Triglyptidae	Triglypta	Triglypta haifanggouensis	B
Dp003/0034	Conchostraca	Triglyptidae	Triglypta	Triglypta haifanggouensis	B
Dp003/0034	Conchostraca	Triglyptidae	Triglypta	Triglypta haifanggouensis	B
Dp003/0034	Conchostraca	Triglyptidae	Triglypta	Triglypta haifanggouensis	B
Dp003/0034	Conchostraca	Triglyptidae	Triglypta	Triglypta haifanggouensis	B
Dp003/0034	Conchostraca	Triglyptidae	Triglypta	Triglypta haifanggouensis	B
Dp003/0034	Conchostraca	Triglyptidae	Triglypta	Triglypta haifanggouensis	B
Dp003/0034	Conchostraca	Triglyptidae	Triglypta	Triglypta haifanggouensis	B
Dp003/0034	Conchostraca	Triglyptidae	Triglypta	Triglypta haifanggouensis	B
Dp003/0034	Conchostraca	Triglyptidae	Triglypta	Triglypta haifanggouensis	B
Dp003/0034	Conchostraca	Triglyptidae	Triglypta	Triglypta haifanggouensis	B
Dp003/0034	Conchostraca	Triglyptidae	Triglypta	Triglypta haifanggouensis	C
Dp003/0034	Conchostraca	Triglyptidae	Triglypta	Triglypta haifanggouensis	C
Dp003/0034	Conchostraca	Triglyptidae	Triglypta	Triglypta haifanggouensis	C
Dp003/0034	Conchostraca	Triglyptidae	Triglypta	Triglypta haifanggouensis	C
Dp003/0034	Conchostraca	Triglyptidae	Triglypta	Triglypta haifanggouensis	C
Dp003/0034	Conchostraca	Triglyptidae	Triglypta	Triglypta haifanggouensis	C
Dp003/0034	Conchostraca	Triglyptidae	Triglypta	Triglypta haifanggouensis	C
Dp003/0034	Conchostraca	Triglyptidae	Triglypta	Triglypta haifanggouensis	C
Dp003/0034	Conchostraca	Triglyptidae	Triglypta	Triglypta haifanggouensis	C
Dp003/0034	Conchostraca	Triglyptidae	Triglypta	Triglypta haifanggouensis	D
Dp003/0034	Conchostraca	Triglyptidae	Triglypta	Triglypta haifanggouensis	D
Dp003/0034	Hemiptera	Corixidae	Yanliaocorixa	Yanliaocorixa chinensis	A
Dp003/0034	unknown	unknown	unknown	unknown	E
Dp003/0035	Conchostraca	Triglyptidae	Triglypta	Triglypta haifanggouensis	A
Dp003/0035	Conchostraca	Triglyptidae	Triglypta	Triglypta haifanggouensis	A
Dp003/0035	Conchostraca	Triglyptidae	Triglypta	Triglypta haifanggouensis	A
Dp003/0035	Conchostraca	Triglyptidae	Triglypta	Triglypta haifanggouensis	A
Dp003/0035	Conchostraca	Triglyptidae	Triglypta	Triglypta haifanggouensis	A
Dp003/0035	Conchostraca	Triglyptidae	Triglypta	Triglypta haifanggouensis	A
Dp003/0035	Conchostraca	Triglyptidae	Triglypta	Triglypta haifanggouensis	A
Dp003/0035	Conchostraca	Triglyptidae	Triglypta	Triglypta haifanggouensis	A
Dp003/0035	Conchostraca	Triglyptidae	Triglypta	Triglypta haifanggouensis	A
Dp003/0035	Conchostraca	Triglyptidae	Triglypta	Triglypta haifanggouensis	A
Dp003/0035	Conchostraca	Triglyptidae	Triglypta	Triglypta haifanggouensis	A
Dp003/0035	Conchostraca	Triglyptidae	Triglypta	Triglypta haifanggouensis	A
Dp003/0035	Conchostraca	Triglyptidae	Triglypta	Triglypta haifanggouensis	A
Dp003/0035	Conchostraca	Triglyptidae	Triglypta	Triglypta haifanggouensis	A
Dp003/0035	Conchostraca	Triglyptidae	Triglypta	Triglypta haifanggouensis	A
Dp003/0035	Conchostraca	Triglyptidae	Triglypta	Triglypta haifanggouensis	A
Dp003/0035	Conchostraca	Triglyptidae	Triglypta	Triglypta haifanggouensis	A
Dp003/0035	Conchostraca	Triglyptidae	Triglypta	Triglypta haifanggouensis	A
Dp003/0035	Conchostraca	Triglyptidae	Triglypta	Triglypta haifanggouensis	A
Dp003/0035	Conchostraca	Triglyptidae	Triglypta	Triglypta haifanggouensis	A
Dp003/0035	Conchostraca	Triglyptidae	Triglypta	Triglypta haifanggouensis	A
Dp003/0035	Conchostraca	Triglyptidae	Triglypta	Triglypta haifanggouensis	A
Dp003/0035	Conchostraca	Triglyptidae	Triglypta	Triglypta haifanggouensis	A
Dp003/0035	Conchostraca	Triglyptidae	Triglypta	Triglypta haifanggouensis	A
Dp003/0035	Conchostraca	Triglyptidae	Triglypta	Triglypta haifanggouensis	A
Dp003/0035	Conchostraca	Triglyptidae	Triglypta	Triglypta haifanggouensis	A
Dp003/0035	Conchostraca	Triglyptidae	Triglypta	Triglypta haifanggouensis	A
Dp003/0035	Conchostraca	Triglyptidae	Triglypta	Triglypta haifanggouensis	A
Dp003/0035	Conchostraca	Triglyptidae	Triglypta	Triglypta haifanggouensis	A
Dp003/0035	Conchostraca	Triglyptidae	Triglypta	Triglypta haifanggouensis	A
Dp003/0035	Conchostraca	Triglyptidae	Triglypta	Triglypta haifanggouensis	A
Dp003/0035	Conchostraca	Triglyptidae	Triglypta	Triglypta haifanggouensis	A
Dp003/0035	Conchostraca	Triglyptidae	Triglypta	Triglypta haifanggouensis	A
Dp003/0035	Conchostraca	Triglyptidae	Triglypta	Triglypta haifanggouensis	A
Dp003/0035	Conchostraca	Triglyptidae	Triglypta	Triglypta haifanggouensis	A
Dp003/0035	Conchostraca	Triglyptidae	Triglypta	Triglypta haifanggouensis	A
Dp003/0035	Conchostraca	Triglyptidae	Triglypta	Triglypta haifanggouensis	A
Dp003/0035	Conchostraca	Triglyptidae	Triglypta	Triglypta haifanggouensis	A
Dp003/0035	Conchostraca	Triglyptidae	Triglypta	Triglypta haifanggouensis	A
Dp003/0035	Conchostraca	Triglyptidae	Triglypta	Triglypta haifanggouensis	A
Dp003/0035	Conchostraca	Triglyptidae	Triglypta	Triglypta haifanggouensis	A
Dp003/0035	Conchostraca	Triglyptidae	Triglypta	Triglypta haifanggouensis	A
Dp003/0035	Conchostraca	Triglyptidae	Triglypta	Triglypta haifanggouensis	A
Dp003/0035	Conchostraca	Triglyptidae	Triglypta	Triglypta haifanggouensis	A
Dp003/0035	Conchostraca	Triglyptidae	Triglypta	Triglypta haifanggouensis	A
Dp003/0035	Conchostraca	Triglyptidae	Triglypta	Triglypta haifanggouensis	A
Dp003/0035	Conchostraca	Triglyptidae	Triglypta	Triglypta haifanggouensis	A
Dp003/0035	Conchostraca	Triglyptidae	Triglypta	Triglypta haifanggouensis	A
Dp003/0035	Conchostraca	Triglyptidae	Triglypta	Triglypta haifanggouensis	A
Dp003/0035	Conchostraca	Triglyptidae	Triglypta	Triglypta haifanggouensis	A
Dp003/0035	Conchostraca	Triglyptidae	Triglypta	Triglypta haifanggouensis	A
Dp003/0035	Conchostraca	Triglyptidae	Triglypta	Triglypta haifanggouensis	A
Dp003/0035	Conchostraca	Triglyptidae	Triglypta	Triglypta haifanggouensis	A
Dp003/0035	Conchostraca	Triglyptidae	Triglypta	Triglypta haifanggouensis	A
Dp003/0035	Conchostraca	Triglyptidae	Triglypta	Triglypta haifanggouensis	A
Dp003/0035	Conchostraca	Triglyptidae	Triglypta	Triglypta haifanggouensis	A
Dp003/0035	Conchostraca	Triglyptidae	Triglypta	Triglypta haifanggouensis	A
Dp003/0035	Conchostraca	Triglyptidae	Triglypta	Triglypta haifanggouensis	A
Dp003/0035	Conchostraca	Triglyptidae	Triglypta	Triglypta haifanggouensis	A
Dp003/0035	Conchostraca	Triglyptidae	Triglypta	Triglypta haifanggouensis	A
Dp003/0035	Conchostraca	Triglyptidae	Triglypta	Triglypta haifanggouensis	A
Dp003/0035	Conchostraca	Triglyptidae	Triglypta	Triglypta haifanggouensis	A
Dp003/0035	Conchostraca	Triglyptidae	Triglypta	Triglypta haifanggouensis	A
Dp003/0035	Conchostraca	Triglyptidae	Triglypta	Triglypta haifanggouensis	A
Dp003/0035	Conchostraca	Triglyptidae	Triglypta	Triglypta haifanggouensis	A
Dp003/0035	Conchostraca	Triglyptidae	Triglypta	Triglypta haifanggouensis	A
Dp003/0035	Conchostraca	Triglyptidae	Triglypta	Triglypta haifanggouensis	B
Dp003/0035	Conchostraca	Triglyptidae	Triglypta	Triglypta haifanggouensis	B
Dp003/0035	Conchostraca	Triglyptidae	Triglypta	Triglypta haifanggouensis	B
Dp003/0035	Conchostraca	Triglyptidae	Triglypta	Triglypta haifanggouensis	B
Dp003/0035	Conchostraca	Triglyptidae	Triglypta	Triglypta haifanggouensis	B
Dp003/0035	Conchostraca	Triglyptidae	Triglypta	Triglypta haifanggouensis	C
Dp003/0035	Conchostraca	Triglyptidae	Triglypta	Triglypta haifanggouensis	C
Dp003/0035	Conchostraca	Triglyptidae	Triglypta	Triglypta haifanggouensis	C
Dp003/0035	Hemiptera	Corixidae	Yanliaocorixa	Yanliaocorixa chinensis	A
Dp003/0035	Hemiptera	Corixidae	Yanliaocorixa	Yanliaocorixa chinensis	B
Dp003/0036	Conchostraca	Triglyptidae	Triglypta	Triglypta haifanggouensis	A
Dp003/0036	Conchostraca	Triglyptidae	Triglypta	Triglypta haifanggouensis	A
Dp003/0036	Conchostraca	Triglyptidae	Triglypta	Triglypta haifanggouensis	A
Dp003/0036	Conchostraca	Triglyptidae	Triglypta	Triglypta haifanggouensis	A
Dp003/0036	Conchostraca	Triglyptidae	Triglypta	Triglypta haifanggouensis	A
Dp003/0036	Conchostraca	Triglyptidae	Triglypta	Triglypta haifanggouensis	A
Dp003/0036	Conchostraca	Triglyptidae	Triglypta	Triglypta haifanggouensis	A
Dp003/0036	Conchostraca	Triglyptidae	Triglypta	Triglypta haifanggouensis	A
Dp003/0036	Conchostraca	Triglyptidae	Triglypta	Triglypta haifanggouensis	A
Dp003/0036	Conchostraca	Triglyptidae	Triglypta	Triglypta haifanggouensis	A
Dp003/0036	Conchostraca	Triglyptidae	Triglypta	Triglypta haifanggouensis	A
Dp003/0036	Conchostraca	Triglyptidae	Triglypta	Triglypta haifanggouensis	A
Dp003/0036	Conchostraca	Triglyptidae	Triglypta	Triglypta haifanggouensis	A
Dp003/0036	Conchostraca	Triglyptidae	Triglypta	Triglypta haifanggouensis	A
Dp003/0036	Conchostraca	Triglyptidae	Triglypta	Triglypta haifanggouensis	A
Dp003/0036	Conchostraca	Triglyptidae	Triglypta	Triglypta haifanggouensis	A
Dp003/0036	Conchostraca	Triglyptidae	Triglypta	Triglypta haifanggouensis	A
Dp003/0036	Conchostraca	Triglyptidae	Triglypta	Triglypta haifanggouensis	A
Dp003/0036	Conchostraca	Triglyptidae	Triglypta	Triglypta haifanggouensis	A
Dp003/0036	Conchostraca	Triglyptidae	Triglypta	Triglypta haifanggouensis	A
Dp003/0036	Conchostraca	Triglyptidae	Triglypta	Triglypta haifanggouensis	A
Dp003/0036	Conchostraca	Triglyptidae	Triglypta	Triglypta haifanggouensis	A
Dp003/0036	Conchostraca	Triglyptidae	Triglypta	Triglypta haifanggouensis	A
Dp003/0036	Conchostraca	Triglyptidae	Triglypta	Triglypta haifanggouensis	A
Dp003/0036	Conchostraca	Triglyptidae	Triglypta	Triglypta haifanggouensis	A
Dp003/0036	Conchostraca	Triglyptidae	Triglypta	Triglypta haifanggouensis	A
Dp003/0036	Conchostraca	Triglyptidae	Triglypta	Triglypta haifanggouensis	A
Dp003/0036	Conchostraca	Triglyptidae	Triglypta	Triglypta haifanggouensis	A
Dp003/0036	Conchostraca	Triglyptidae	Triglypta	Triglypta haifanggouensis	A
Dp003/0036	Conchostraca	Triglyptidae	Triglypta	Triglypta haifanggouensis	B
Dp003/0036	Conchostraca	Triglyptidae	Triglypta	Triglypta haifanggouensis	B
Dp003/0036	Conchostraca	Triglyptidae	Triglypta	Triglypta haifanggouensis	B
Dp003/0036	Conchostraca	Triglyptidae	Triglypta	Triglypta haifanggouensis	B
Dp003/0036	Conchostraca	Triglyptidae	Triglypta	Triglypta haifanggouensis	B
Dp003/0036	Conchostraca	Triglyptidae	Triglypta	Triglypta haifanggouensis	B
Dp003/0036	Conchostraca	Triglyptidae	Triglypta	Triglypta haifanggouensis	C
Dp003/0036	Conchostraca	Triglyptidae	Triglypta	Triglypta haifanggouensis	C
Dp003/0036	Conchostraca	Triglyptidae	Triglypta	Triglypta haifanggouensis	C
Dp003/0036	Conchostraca	Triglyptidae	Triglypta	Triglypta haifanggouensis	C
Dp003/0036	Conchostraca	Triglyptidae	Triglypta	Triglypta haifanggouensis	C
Dp003/0036	Conchostraca	Triglyptidae	Triglypta	Triglypta haifanggouensis	E
Dp003/0036	Hemiptera	Corixidae	Yanliaocorixa	Yanliaocorixa chinensis	C
Dp003/0036	Coleoptera	Silphidae	unknown	unknown	A
Dp003/0036	Diptera	Protopleciidae	Sunoplecia	Sunoplecia liaoningensis	C
Dp003/0037	Conchostraca	Triglyptidae	Triglypta	Triglypta haifanggouensis	A
Dp003/0037	Conchostraca	Triglyptidae	Triglypta	Triglypta haifanggouensis	A
Dp003/0037	Conchostraca	Triglyptidae	Triglypta	Triglypta haifanggouensis	A
Dp003/0037	Conchostraca	Triglyptidae	Triglypta	Triglypta haifanggouensis	A
Dp003/0037	Conchostraca	Triglyptidae	Triglypta	Triglypta haifanggouensis	A
Dp003/0037	Conchostraca	Triglyptidae	Triglypta	Triglypta haifanggouensis	A
Dp003/0037	Conchostraca	Triglyptidae	Triglypta	Triglypta haifanggouensis	A
Dp003/0037	Conchostraca	Triglyptidae	Triglypta	Triglypta haifanggouensis	A
Dp003/0037	Conchostraca	Triglyptidae	Triglypta	Triglypta haifanggouensis	A
Dp003/0037	Conchostraca	Triglyptidae	Triglypta	Triglypta haifanggouensis	A
Dp003/0037	Conchostraca	Triglyptidae	Triglypta	Triglypta haifanggouensis	A
Dp003/0037	Conchostraca	Triglyptidae	Triglypta	Triglypta haifanggouensis	A
Dp003/0037	Conchostraca	Triglyptidae	Triglypta	Triglypta haifanggouensis	A
Dp003/0037	Conchostraca	Triglyptidae	Triglypta	Triglypta haifanggouensis	A
Dp003/0037	Conchostraca	Triglyptidae	Triglypta	Triglypta haifanggouensis	A
Dp003/0037	Conchostraca	Triglyptidae	Triglypta	Triglypta haifanggouensis	A
Dp003/0037	Conchostraca	Triglyptidae	Triglypta	Triglypta haifanggouensis	A
Dp003/0037	Conchostraca	Triglyptidae	Triglypta	Triglypta haifanggouensis	A
Dp003/0037	Conchostraca	Triglyptidae	Triglypta	Triglypta haifanggouensis	A
Dp003/0037	Conchostraca	Triglyptidae	Triglypta	Triglypta haifanggouensis	A
Dp003/0037	Conchostraca	Triglyptidae	Triglypta	Triglypta haifanggouensis	B
Dp003/0037	Conchostraca	Triglyptidae	Triglypta	Triglypta haifanggouensis	B
Dp003/0037	Conchostraca	Triglyptidae	Triglypta	Triglypta haifanggouensis	B
Dp003/0037	Conchostraca	Triglyptidae	Triglypta	Triglypta haifanggouensis	B
Dp003/0037	Conchostraca	Triglyptidae	Triglypta	Triglypta haifanggouensis	B
Dp003/0037	Conchostraca	Triglyptidae	Triglypta	Triglypta haifanggouensis	B
Dp003/0037	Conchostraca	Triglyptidae	Triglypta	Triglypta haifanggouensis	B
Dp003/0037	Conchostraca	Triglyptidae	Triglypta	Triglypta haifanggouensis	B
Dp003/0037	Conchostraca	Triglyptidae	Triglypta	Triglypta haifanggouensis	B
Dp003/0037	Conchostraca	Triglyptidae	Triglypta	Triglypta haifanggouensis	C
Dp003/0037	Conchostraca	Triglyptidae	Triglypta	Triglypta haifanggouensis	C
Dp003/0037	Conchostraca	Triglyptidae	Triglypta	Triglypta haifanggouensis	C
Dp003/0037	Conchostraca	Triglyptidae	Triglypta	Triglypta haifanggouensis	C
Dp003/0037	Conchostraca	Triglyptidae	Triglypta	Triglypta haifanggouensis	C
Dp003/0037	Conchostraca	Triglyptidae	Triglypta	Triglypta haifanggouensis	C
Dp003/0037	Conchostraca	Triglyptidae	Triglypta	Triglypta haifanggouensis	C
Dp003/0037	Conchostraca	Triglyptidae	Triglypta	Triglypta haifanggouensis	D
Dp003/0037	Conchostraca	Triglyptidae	Triglypta	Triglypta haifanggouensis	D
Dp003/0037	Hemiptera	Palaeontinidae	unknown	unknown	C
Dp003/0038	Conchostraca	Triglyptidae	Triglypta	Triglypta haifanggouensis	A
Dp003/0038	Conchostraca	Triglyptidae	Triglypta	Triglypta haifanggouensis	A
Dp003/0038	Conchostraca	Triglyptidae	Triglypta	Triglypta haifanggouensis	A
Dp003/0038	Conchostraca	Triglyptidae	Triglypta	Triglypta haifanggouensis	A
Dp003/0038	Conchostraca	Triglyptidae	Triglypta	Triglypta haifanggouensis	A
Dp003/0038	Conchostraca	Triglyptidae	Triglypta	Triglypta haifanggouensis	A
Dp003/0038	Conchostraca	Triglyptidae	Triglypta	Triglypta haifanggouensis	A
Dp003/0038	Conchostraca	Triglyptidae	Triglypta	Triglypta haifanggouensis	A
Dp003/0038	Conchostraca	Triglyptidae	Triglypta	Triglypta haifanggouensis	A
Dp003/0038	Conchostraca	Triglyptidae	Triglypta	Triglypta haifanggouensis	A
Dp003/0038	Conchostraca	Triglyptidae	Triglypta	Triglypta haifanggouensis	A
Dp003/0038	Conchostraca	Triglyptidae	Triglypta	Triglypta haifanggouensis	A
Dp003/0038	Conchostraca	Triglyptidae	Triglypta	Triglypta haifanggouensis	A
Dp003/0038	Conchostraca	Triglyptidae	Triglypta	Triglypta haifanggouensis	A
Dp003/0038	Conchostraca	Triglyptidae	Triglypta	Triglypta haifanggouensis	A
Dp003/0038	Conchostraca	Triglyptidae	Triglypta	Triglypta haifanggouensis	A
Dp003/0038	Conchostraca	Triglyptidae	Triglypta	Triglypta haifanggouensis	A
Dp003/0038	Conchostraca	Triglyptidae	Triglypta	Triglypta haifanggouensis	A
Dp003/0038	Conchostraca	Triglyptidae	Triglypta	Triglypta haifanggouensis	A
Dp003/0038	Conchostraca	Triglyptidae	Triglypta	Triglypta haifanggouensis	A
Dp003/0038	Conchostraca	Triglyptidae	Triglypta	Triglypta haifanggouensis	A
Dp003/0038	Conchostraca	Triglyptidae	Triglypta	Triglypta haifanggouensis	A
Dp003/0038	Conchostraca	Triglyptidae	Triglypta	Triglypta haifanggouensis	A
Dp003/0038	Conchostraca	Triglyptidae	Triglypta	Triglypta haifanggouensis	A
Dp003/0038	Conchostraca	Triglyptidae	Triglypta	Triglypta haifanggouensis	A
Dp003/0038	Conchostraca	Triglyptidae	Triglypta	Triglypta haifanggouensis	A
Dp003/0038	Conchostraca	Triglyptidae	Triglypta	Triglypta haifanggouensis	A
Dp003/0038	Conchostraca	Triglyptidae	Triglypta	Triglypta haifanggouensis	A
Dp003/0038	Conchostraca	Triglyptidae	Triglypta	Triglypta haifanggouensis	A
Dp003/0038	Conchostraca	Triglyptidae	Triglypta	Triglypta haifanggouensis	A
Dp003/0038	Conchostraca	Triglyptidae	Triglypta	Triglypta haifanggouensis	A
Dp003/0038	Conchostraca	Triglyptidae	Triglypta	Triglypta haifanggouensis	A
Dp003/0038	Conchostraca	Triglyptidae	Triglypta	Triglypta haifanggouensis	A
Dp003/0038	Conchostraca	Triglyptidae	Triglypta	Triglypta haifanggouensis	A
Dp003/0038	Conchostraca	Triglyptidae	Triglypta	Triglypta haifanggouensis	A
Dp003/0038	Conchostraca	Triglyptidae	Triglypta	Triglypta haifanggouensis	A
Dp003/0038	Conchostraca	Triglyptidae	Triglypta	Triglypta haifanggouensis	A
Dp003/0038	Conchostraca	Triglyptidae	Triglypta	Triglypta haifanggouensis	A
Dp003/0038	Conchostraca	Triglyptidae	Triglypta	Triglypta haifanggouensis	A
Dp003/0038	Conchostraca	Triglyptidae	Triglypta	Triglypta haifanggouensis	A
Dp003/0038	Conchostraca	Triglyptidae	Triglypta	Triglypta haifanggouensis	A
Dp003/0038	Conchostraca	Triglyptidae	Triglypta	Triglypta haifanggouensis	A
Dp003/0038	Conchostraca	Triglyptidae	Triglypta	Triglypta haifanggouensis	A
Dp003/0038	Conchostraca	Triglyptidae	Triglypta	Triglypta haifanggouensis	A
Dp003/0038	Conchostraca	Triglyptidae	Triglypta	Triglypta haifanggouensis	A
Dp003/0038	Conchostraca	Triglyptidae	Triglypta	Triglypta haifanggouensis	A
Dp003/0038	Conchostraca	Triglyptidae	Triglypta	Triglypta haifanggouensis	A
Dp003/0038	Conchostraca	Triglyptidae	Triglypta	Triglypta haifanggouensis	A
Dp003/0038	Conchostraca	Triglyptidae	Triglypta	Triglypta haifanggouensis	A
Dp003/0038	Conchostraca	Triglyptidae	Triglypta	Triglypta haifanggouensis	A
Dp003/0038	Conchostraca	Triglyptidae	Triglypta	Triglypta haifanggouensis	A
Dp003/0038	Conchostraca	Triglyptidae	Triglypta	Triglypta haifanggouensis	A
Dp003/0038	Conchostraca	Triglyptidae	Triglypta	Triglypta haifanggouensis	A
Dp003/0038	Conchostraca	Triglyptidae	Triglypta	Triglypta haifanggouensis	A
Dp003/0038	Conchostraca	Triglyptidae	Triglypta	Triglypta haifanggouensis	A
Dp003/0038	Conchostraca	Triglyptidae	Triglypta	Triglypta haifanggouensis	A
Dp003/0038	Conchostraca	Triglyptidae	Triglypta	Triglypta haifanggouensis	A
Dp003/0038	Conchostraca	Triglyptidae	Triglypta	Triglypta haifanggouensis	A
Dp003/0038	Conchostraca	Triglyptidae	Triglypta	Triglypta haifanggouensis	A
Dp003/0038	Conchostraca	Triglyptidae	Triglypta	Triglypta haifanggouensis	A
Dp003/0038	Conchostraca	Triglyptidae	Triglypta	Triglypta haifanggouensis	A
Dp003/0038	Conchostraca	Triglyptidae	Triglypta	Triglypta haifanggouensis	A
Dp003/0038	Conchostraca	Triglyptidae	Triglypta	Triglypta haifanggouensis	A
Dp003/0038	Conchostraca	Triglyptidae	Triglypta	Triglypta haifanggouensis	A
Dp003/0038	Conchostraca	Triglyptidae	Triglypta	Triglypta haifanggouensis	A
Dp003/0038	Conchostraca	Triglyptidae	Triglypta	Triglypta haifanggouensis	B
Dp003/0038	Conchostraca	Triglyptidae	Triglypta	Triglypta haifanggouensis	B
Dp003/0038	Conchostraca	Triglyptidae	Triglypta	Triglypta haifanggouensis	B
Dp003/0038	Conchostraca	Triglyptidae	Triglypta	Triglypta haifanggouensis	B
Dp003/0038	Conchostraca	Triglyptidae	Triglypta	Triglypta haifanggouensis	B
Dp003/0038	Conchostraca	Triglyptidae	Triglypta	Triglypta haifanggouensis	D
Dp003/0038	Conchostraca	Triglyptidae	Triglypta	Triglypta haifanggouensis	D
Dp003/0038	Conchostraca	Triglyptidae	Triglypta	Triglypta haifanggouensis	D
Dp003/0038	Conchostraca	Triglyptidae	Triglypta	Triglypta haifanggouensis	D
Dp003/0038	Conchostraca	Triglyptidae	Triglypta	Triglypta haifanggouensis	E
Dp003/0038	Hemiptera	Corixidae	Yanliaocorixa	Yanliaocorixa chinensis	A
Dp003/0038	Hemiptera	Corixidae	Yanliaocorixa	Yanliaocorixa chinensis	A
Dp003/0038	Hemiptera	Corixidae	Yanliaocorixa	Yanliaocorixa chinensis	A
Dp003/0038	Hemiptera	Corixidae	Yanliaocorixa	Yanliaocorixa chinensis	B
Dp003/0038	Hemiptera	Procercopidae	Anthoscytina	Anthoscytina perpetua	A
Dp003/0039	Plecoptera	Pronemouridae	Pronemoura	Pronemoura shii	B
Dp003/0039	Conchostraca	Triglyptidae	Triglypta	Triglypta haifanggouensis	A
Dp003/0039	Conchostraca	Triglyptidae	Triglypta	Triglypta haifanggouensis	A
Dp003/0039	Conchostraca	Triglyptidae	Triglypta	Triglypta haifanggouensis	A
Dp003/0039	Conchostraca	Triglyptidae	Triglypta	Triglypta haifanggouensis	A
Dp003/0039	Conchostraca	Triglyptidae	Triglypta	Triglypta haifanggouensis	A
Dp003/0039	Conchostraca	Triglyptidae	Triglypta	Triglypta haifanggouensis	A
Dp003/0039	Conchostraca	Triglyptidae	Triglypta	Triglypta haifanggouensis	A
Dp003/0039	Conchostraca	Triglyptidae	Triglypta	Triglypta haifanggouensis	A
Dp003/0039	Conchostraca	Triglyptidae	Triglypta	Triglypta haifanggouensis	A
Dp003/0039	Conchostraca	Triglyptidae	Triglypta	Triglypta haifanggouensis	A
Dp003/0039	Conchostraca	Triglyptidae	Triglypta	Triglypta haifanggouensis	A
Dp003/0039	Conchostraca	Triglyptidae	Triglypta	Triglypta haifanggouensis	A
Dp003/0039	Conchostraca	Triglyptidae	Triglypta	Triglypta haifanggouensis	A
Dp003/0039	Conchostraca	Triglyptidae	Triglypta	Triglypta haifanggouensis	A
Dp003/0039	Conchostraca	Triglyptidae	Triglypta	Triglypta haifanggouensis	A
Dp003/0039	Conchostraca	Triglyptidae	Triglypta	Triglypta haifanggouensis	A
Dp003/0039	Conchostraca	Triglyptidae	Triglypta	Triglypta haifanggouensis	A
Dp003/0039	Conchostraca	Triglyptidae	Triglypta	Triglypta haifanggouensis	A
Dp003/0039	Conchostraca	Triglyptidae	Triglypta	Triglypta haifanggouensis	A
Dp003/0039	Conchostraca	Triglyptidae	Triglypta	Triglypta haifanggouensis	A
Dp003/0039	Conchostraca	Triglyptidae	Triglypta	Triglypta haifanggouensis	A
Dp003/0039	Conchostraca	Triglyptidae	Triglypta	Triglypta haifanggouensis	A
Dp003/0039	Conchostraca	Triglyptidae	Triglypta	Triglypta haifanggouensis	A
Dp003/0039	Conchostraca	Triglyptidae	Triglypta	Triglypta haifanggouensis	A
Dp003/0039	Conchostraca	Triglyptidae	Triglypta	Triglypta haifanggouensis	A
Dp003/0039	Conchostraca	Triglyptidae	Triglypta	Triglypta haifanggouensis	A
Dp003/0039	Conchostraca	Triglyptidae	Triglypta	Triglypta haifanggouensis	A
Dp003/0039	Conchostraca	Triglyptidae	Triglypta	Triglypta haifanggouensis	A
Dp003/0039	Conchostraca	Triglyptidae	Triglypta	Triglypta haifanggouensis	A
Dp003/0039	Conchostraca	Triglyptidae	Triglypta	Triglypta haifanggouensis	A
Dp003/0039	Conchostraca	Triglyptidae	Triglypta	Triglypta haifanggouensis	A
Dp003/0039	Conchostraca	Triglyptidae	Triglypta	Triglypta haifanggouensis	A
Dp003/0039	Conchostraca	Triglyptidae	Triglypta	Triglypta haifanggouensis	A
Dp003/0039	Conchostraca	Triglyptidae	Triglypta	Triglypta haifanggouensis	A
Dp003/0039	Conchostraca	Triglyptidae	Triglypta	Triglypta haifanggouensis	A
Dp003/0039	Conchostraca	Triglyptidae	Triglypta	Triglypta haifanggouensis	A
Dp003/0039	Conchostraca	Triglyptidae	Triglypta	Triglypta haifanggouensis	A
Dp003/0039	Conchostraca	Triglyptidae	Triglypta	Triglypta haifanggouensis	A
Dp003/0039	Conchostraca	Triglyptidae	Triglypta	Triglypta haifanggouensis	A
Dp003/0039	Conchostraca	Triglyptidae	Triglypta	Triglypta haifanggouensis	A
Dp003/0039	Conchostraca	Triglyptidae	Triglypta	Triglypta haifanggouensis	A
Dp003/0039	Conchostraca	Triglyptidae	Triglypta	Triglypta haifanggouensis	A
Dp003/0039	Conchostraca	Triglyptidae	Triglypta	Triglypta haifanggouensis	A
Dp003/0039	Conchostraca	Triglyptidae	Triglypta	Triglypta haifanggouensis	A
Dp003/0039	Conchostraca	Triglyptidae	Triglypta	Triglypta haifanggouensis	A
Dp003/0039	Conchostraca	Triglyptidae	Triglypta	Triglypta haifanggouensis	A
Dp003/0039	Conchostraca	Triglyptidae	Triglypta	Triglypta haifanggouensis	A
Dp003/0039	Conchostraca	Triglyptidae	Triglypta	Triglypta haifanggouensis	A
Dp003/0039	Conchostraca	Triglyptidae	Triglypta	Triglypta haifanggouensis	A
Dp003/0039	Conchostraca	Triglyptidae	Triglypta	Triglypta haifanggouensis	A
Dp003/0039	Conchostraca	Triglyptidae	Triglypta	Triglypta haifanggouensis	A
Dp003/0039	Conchostraca	Triglyptidae	Triglypta	Triglypta haifanggouensis	A
Dp003/0039	Conchostraca	Triglyptidae	Triglypta	Triglypta haifanggouensis	A
Dp003/0039	Conchostraca	Triglyptidae	Triglypta	Triglypta haifanggouensis	A
Dp003/0039	Conchostraca	Triglyptidae	Triglypta	Triglypta haifanggouensis	A
Dp003/0039	Conchostraca	Triglyptidae	Triglypta	Triglypta haifanggouensis	A
Dp003/0039	Conchostraca	Triglyptidae	Triglypta	Triglypta haifanggouensis	A
Dp003/0039	Conchostraca	Triglyptidae	Triglypta	Triglypta haifanggouensis	A
Dp003/0039	Conchostraca	Triglyptidae	Triglypta	Triglypta haifanggouensis	A
Dp003/0039	Conchostraca	Triglyptidae	Triglypta	Triglypta haifanggouensis	A
Dp003/0039	Conchostraca	Triglyptidae	Triglypta	Triglypta haifanggouensis	A
Dp003/0039	Conchostraca	Triglyptidae	Triglypta	Triglypta haifanggouensis	A
Dp003/0039	Conchostraca	Triglyptidae	Triglypta	Triglypta haifanggouensis	A
Dp003/0039	Conchostraca	Triglyptidae	Triglypta	Triglypta haifanggouensis	A
Dp003/0039	Conchostraca	Triglyptidae	Triglypta	Triglypta haifanggouensis	A
Dp003/0039	Conchostraca	Triglyptidae	Triglypta	Triglypta haifanggouensis	A
Dp003/0039	Conchostraca	Triglyptidae	Triglypta	Triglypta haifanggouensis	A
Dp003/0039	Conchostraca	Triglyptidae	Triglypta	Triglypta haifanggouensis	A
Dp003/0039	Conchostraca	Triglyptidae	Triglypta	Triglypta haifanggouensis	A
Dp003/0039	Conchostraca	Triglyptidae	Triglypta	Triglypta haifanggouensis	A
Dp003/0039	Conchostraca	Triglyptidae	Triglypta	Triglypta haifanggouensis	A
Dp003/0039	Conchostraca	Triglyptidae	Triglypta	Triglypta haifanggouensis	A
Dp003/0039	Conchostraca	Triglyptidae	Triglypta	Triglypta haifanggouensis	A
Dp003/0039	Conchostraca	Triglyptidae	Triglypta	Triglypta haifanggouensis	A
Dp003/0039	Conchostraca	Triglyptidae	Triglypta	Triglypta haifanggouensis	A
Dp003/0039	Conchostraca	Triglyptidae	Triglypta	Triglypta haifanggouensis	A
Dp003/0039	Conchostraca	Triglyptidae	Triglypta	Triglypta haifanggouensis	B
Dp003/0039	Conchostraca	Triglyptidae	Triglypta	Triglypta haifanggouensis	B
Dp003/0039	Conchostraca	Triglyptidae	Triglypta	Triglypta haifanggouensis	B
Dp003/0039	Conchostraca	Triglyptidae	Triglypta	Triglypta haifanggouensis	B
Dp003/0039	Conchostraca	Triglyptidae	Triglypta	Triglypta haifanggouensis	B
Dp003/0039	Conchostraca	Triglyptidae	Triglypta	Triglypta haifanggouensis	B
Dp003/0039	Conchostraca	Triglyptidae	Triglypta	Triglypta haifanggouensis	B
Dp003/0039	Conchostraca	Triglyptidae	Triglypta	Triglypta haifanggouensis	B
Dp003/0039	Conchostraca	Triglyptidae	Triglypta	Triglypta haifanggouensis	B
Dp003/0039	Conchostraca	Triglyptidae	Triglypta	Triglypta haifanggouensis	B
Dp003/0039	Conchostraca	Triglyptidae	Triglypta	Triglypta haifanggouensis	B
Dp003/0039	Conchostraca	Triglyptidae	Triglypta	Triglypta haifanggouensis	B
Dp003/0039	Conchostraca	Triglyptidae	Triglypta	Triglypta haifanggouensis	B
Dp003/0039	Conchostraca	Triglyptidae	Triglypta	Triglypta haifanggouensis	B
Dp003/0039	Conchostraca	Triglyptidae	Triglypta	Triglypta haifanggouensis	B
Dp003/0039	Conchostraca	Triglyptidae	Triglypta	Triglypta haifanggouensis	B
Dp003/0039	Conchostraca	Triglyptidae	Triglypta	Triglypta haifanggouensis	B
Dp003/0039	Conchostraca	Triglyptidae	Triglypta	Triglypta haifanggouensis	B
Dp003/0039	Conchostraca	Triglyptidae	Triglypta	Triglypta haifanggouensis	B
Dp003/0039	Conchostraca	Triglyptidae	Triglypta	Triglypta haifanggouensis	B
Dp003/0039	Conchostraca	Triglyptidae	Triglypta	Triglypta haifanggouensis	B
Dp003/0039	Conchostraca	Triglyptidae	Triglypta	Triglypta haifanggouensis	B
Dp003/0039	Conchostraca	Triglyptidae	Triglypta	Triglypta haifanggouensis	B
Dp003/0039	Conchostraca	Triglyptidae	Triglypta	Triglypta haifanggouensis	B
Dp003/0039	Conchostraca	Triglyptidae	Triglypta	Triglypta haifanggouensis	B
Dp003/0039	Conchostraca	Triglyptidae	Triglypta	Triglypta haifanggouensis	B
[truncated: 1,677 more rows]

## Sheet: Beigou1
sample number	order	family	genera	species	taphonomic grade
[truncated: 3,017 more rows]

## Sheet: Beigou2
sample number	order	family	genera	species	taphonomic grade
[truncated: 3,001 more rows]

[truncated: 4 more sheets: Beigou3, Donggou1, Donggou2, Donggou3]
